# Supplementary material for: Upregulation of CD14 in mesenchymal stromal cells accelerates lipopolysaccharide-induced response and enhances antibacterial properties
Source: iScience. 2022 Jan 12;25(2):103759. doi: 10.1016/j.isci.2022.103759 (PMC8814754; doi:10.1016/j.isci.2022.103759)
Supplement: DataS1. Antibacterial Assay Data, related to Figure 1 and Figure 5 [file mmc2.xlsx]

## Sheet: Wildtype Antibacterial Assays
Raw E. coli CFUs/ml after 6 hr growth in monoculture or co-culture with mammalian cells +/- LPS (100 ng/ml)
Monoculture Control	3T3	3T3 + LPS	C57-MSC	C57-MSC + LPS	BALB-MSC	BALB-MSC + LPS
1.20133e+06	1.62533e+06	1.43467e+06	700000	162333
916000	446667	40000	24333.3	9666.67
656000			745333	199000
756667	732000	381333	24000	21000
980000	1912000	1.18667e+06	193000	124667	3.98933e+06	4.18667e+06
388667	1520000	800000	175667	33666.7
226333	336667	27333.3	608667	82666.7
563000					2416000	558000
1368000					2724000	1476000
3400000					5920000	2000000
2204000					3568000	3100000
1.9158e+06					3.162e+06	2.0832e+06
E. coli Co-Culture CFUs Normalized to Respective Monoculture Controls
Monoculture Control	3T3	3T3 + LPS	C57-MSC	C57-MSC + LPS	BALB-MSC	BALB-MSC + LPS
1	1.35294	1.19423	0.582686	0.135128
1	0.487627	0.0436681	0.0265648	0.0105531
1			1.13618	0.303354
1	0.967401	0.503965	0.0317181	0.0277533
1	1.95102	1.21088	0.196939	0.127211	4.07075	4.27211
1	3.91081	2.05832	0.451973	0.0866209
1	1.48748	0.120766	2.68925	0.365243
1					4.2913	0.991119
1					1.99123	1.07895
1					1.74118	0.588235
1					1.61887	1.40653
1					1.65049	1.08738

## Sheet: BALB-MSC-CRISPRa Assays
Raw E. coli CFUs/ml after 6 hr growth in monoculture or co-culture with mammalian cells +/- LPS (100 ng/ml)
Monoculture Control	Wildtype	Scram-1	Scram-2	Scram-3	CD14-83	CD14-105	CD14-131	TLR4-53	TLR4-126	TLR4-159
2.83185e+06	5431200	3999000	3896700	5691600	2799300	4185000	2976000	3.4131e+06	5449800	4017600
2.1018e+06	2.4366e+06	2566800	2278500	1553100	2027400	2120400	1990200	2641200	1218300	3152700
563000	2416000							796000	720000	840000
1368000	2724000							113000	129000	29500
3400000	5920000				1249000	1174000	527000
2204000	3568000				1156000	1232000	155000
793000	2130000	2130000	2460000	2460000
536000	2380000	1490000	1850000	2330000
574000	1290000
728000	1630000
149000	513000
E. coli Co-Culture CFUs Normalized to Respective Monoculture Controls
Monoculture Control	Wildtype	Scram-1	Scram-2	Scram-3	CD14-83	CD14-105	CD14-131	TLR4-53	TLR4-126	TLR4-159
1	1.9179	1.41215	1.37603	2.00985	0.988506	1.47783	1.0509	1.20525	1.92447	1.41872
1	1.15929	1.22124	1.08407	0.738938	0.964602	1.00885	0.946903	1.25664	0.579646	1.5
1	4.2913							1.41385	1.27886	1.49201
1	1.99123							0.0826023	0.0942982	0.0215643
1	1.74118				0.367353	0.345294	0.155
1	1.61887				0.524501	0.558984	0.0703267
1	2.686	2.686	3.10214	3.10214
1	4.4403	2.77985	3.45149	4.34701
1	2.24739
1	2.23901
1	3.44295

## Sheet: C57-MSC-CRISPRa Assays
Raw E. coli CFUs/ml after 6 hr growth in monoculture or co-culture with mammalian cells +/- LPS (100 ng/ml)
Monoculture Control	Scram-1	Scram-2	Scram-3	CD14-83	CD14-105	CD14-131	TLR4-53	TLR4-126	TLR4-159
2269200	4780200	5124300	5198700	976500	2018100	1422900	5356500	4659300	5375400
530533	874200	1032300	855600	818400	1134600	1497300	1190400	492900	976500
1401200	4547700	4464000	4.1664e+06	1860000	1141400	3385200	3.0504e+06	4194300	3.0132e+06
E. coli Co-Culture CFUs Normalized to Respective Monoculture Controls
Monoculture Control	Scram-1	Scram-2	Scram-3	CD14-83	CD14-105	CD14-131	TLR4-53	TLR4-126	TLR4-159
1	2.10656	2.2582	2.29098	0.430328	0.889344	0.627049	2.36052	2.05328	2.36885
1	1.64778	1.94578	1.61272	1.5426	2.1386	2.82225	2.24378	0.929065	1.8406
1	3.24558	3.18584	2.97345	1.32743	0.814587	2.41593	2.17699	2.99336	2.15044
