# Supplementary material for: Upregulation of CD14 in mesenchymal stromal cells accelerates lipopolysaccharide-induced response and enhances antibacterial properties
Source: iScience. 2022 Jan 12;25(2):103759. doi: 10.1016/j.isci.2022.103759 (PMC8814754; doi:10.1016/j.isci.2022.103759)
Supplement: DataS2. Cytokine Profiling Data, related to Figure 1 [file mmc3.xlsx]

## Sheet: Inflammation Panel
Analyte Concentration in MSC conditioned media (pg/ml) using Biolegend LegendPlex Immunoassays
	C57-MSC		BALB-MSC			C57-MSC (+LPS)			BALB-MSC (+LPS)
IL-1α	0	0	0	0	0	0	1.25667	0	0	0	0
IL-1β	0	1.56	0	1.14	0	4.40333	5.60333	2.87667	1.04	0	1.25333
IL-6	143.013	94.2767	0	0	6.25333	2976.84	4066.12	3466.01	398.803	144.423	134.457
IL-10	0	12.86	2.37333	0	0	0	4.44	13.0167	0	0	0
IL-12p70	0	0	2.41333	0	29.03	3.18667	0	3.51	0	0	0
IL-17A	0	0	1.43	0	0	0	1.91	2.2	0	0	0.613333
IL-23	0	0	0	0	72.19	3.54	0	0	0	0	0
IL-27	1.39667	48.05	0	0	0	12.6333	65.1733	65.3867	0	0	0
IFN-β	2.21667	55.29	1.99667	0	0	5.82	69.83	109.077	0	31.71	5.39
IFNγ	0.53	1.75	1.07333	0	3.745	4.24	4.06333	4.00667	0	1.69	1.57
GM-CSF	0	3.37	0	0	2.1	20.49	50.1267	30.9567	0	0	0
TNFα	0	0	0	0	32.07	20.6933	7.3	0	0	0	0

## Sheet: Chemokine Panel
Analyte Concentration in MSC conditioned media (pg/ml) using Biolegend LegendPlex Immunoassays
	C57-MSC			BALB-MSC				C57-MSC (+LPS)				BALB-MSC (+LPS)
CCL2 (MCP-1)	381.413	693.37	697.897	153.537	78.7767	187.77	112.393	4186.67	2301.02	2983.57	5444.17	3242.67	3394.43	2533.07	2052.88
CCL3 (MIP-1α)	0.716667	2.48		2.69333	1.12			4.33667	3.145			4.97	4.05667
CCL4 (MIP-1β)	2.09	5.00667		7.86667	0			36.2067	24.3267			27.0033	28.65
CCL5 (RANTES)	496.887	800.12		362.283	185.047			1534.67	956.49			1649.33	1399.99
CCL11 (Eotaxin)	0	1.13333		2.11	1.17667			2.05667	1.98667			5.92	6.73667
CCL17 (TARC)	0	0		1.17	0			9.49333	3.11667			12.11	4.86333
CCL20 (MIP-3α)	0	4.49667		2.01333	1.37667			7.05	4.49667			66.64	48.5333
CCL22 (MDC)	0	1.40333		1.85	0			3.5	2.71333			4.39667	4.11333
CXCL1 (KC)	69.6	265.953		476.857	413.037			9705.67	7650.58			9842	11937.7
CXCL5 (LIX)	8.33667	9.90667		151.607	59.8967			585.693	615.56			3372	4818.16
CXCL9 (MIG)	0	1.44333		4.17	1.77			2.59667	2.325			9.23	21.7833
CXCL10 (IP-10)	16.2167	24.0367		120.737	42.93			66.3967	47.8833			402.147	611.257
CXCL13 (BLC)	1.91	2.03		2.97667	2.265			2.61667	2.35333			4.4	2.75
