# Supplementary material for: Upregulation of CD14 in mesenchymal stromal cells accelerates lipopolysaccharide-induced response and enhances antibacterial properties
Source: iScience. 2022 Jan 12;25(2):103759. doi: 10.1016/j.isci.2022.103759 (PMC8814754; doi:10.1016/j.isci.2022.103759)
Supplement: DataS3. NF-κB Nuclear Translocation Data, related to Figure 2 and Figure 5 [file mmc4.xlsx]

## Sheet: Wildtype-NFkB-Translocation
% cells with nuclear localized p65 (NFkB subunit) after LPS exposure
Time (hours)	BALB-MSC	BALB-MSC	BALB-MSC	C57-MSC	C57-MSC	C57-MSC
0	9.821	10.512	9.95	26.207	40.933	24.665
0.083	6.772	11.94	6.895	44.256	45.133	44.153
0.25	8.703	12.446	8.865	41.071	46.809	40.896
0.5	25.943	29.036	25.546	83.673	87.333	84.536
1	86.258	76.894	86.134	72.242	83.702	76.812
2	93.626	81.137	93.596	59.574	35.605	68.142
18	50.917	57.555	49.795	29.593	30.141	28.732

## Sheet: BALB-CRISPRa-NFkB-Translocation
% cells (BALB-MSC-CRISPRa expressing different sgRNAs) with nuclear localized p65 (NFkB subunit) after LPS exposure
Time (hours)	Scrambled	Scrambled	Scrambled	Scrambled	TLR4-126	TLR4-126	TLR4-126	TLR4-159	TLR4-159	TLR4-159	CD14-83	CD14-83	CD14-83	CD14-83	CD14-105	CD14-105	CD14-105
0	23.591	30.422	37.677	10.818	86.364	34.469	47.766	36.131	17.267	32.795	21.081	26.179	29.408	13.411	32.037	29.291	37.221
0.083	22.785	20.368	36.653	7.276	34.529	37.69	52.409	27.064	20.922	34.731	22.61	19.148	35.661	21.378	33.342	31.019	43.183
0.25	23.743	24.49	43.61	15.739	41.559	36.48	36.392	24.641	22.05	36.754	59.825	55.976	72.024	63.772	64.095	61.208	68.565
0.5	33.401	33.054	57.166	60	47.99	45.136	63.018	74.809	39.568	57.305	80.89	80.827	91.506	65.789	85.953	86.448	92.725
1	80.373	78.735	94.772	66.667	78.195	81.932	91.261	94.188	85.062	92.31	62.181	64.918	70.086	62.893	85.907	89.896	94.186
2	81.494	81.781	95.827	42.795	78.862	85.545	94.166	97.139	81.876	92.939	44.541	35.653	59.904	46.471	68.33	73.039	79.186
18	25.574	79.615	67.157	28.897	49.285	80.028	90.12	38.348	24.949	81.241	40.017	65.452	79.466	43.493	59.259	78.687	82.246

## Sheet: C57-CRISPRa-NFkB-Translocation
% cells (C57-MSC-CRISPRa expressing different sgRNAs) with nuclear localized p65 (NFkB subunit) after LPS exposure
Time (hours)	Scrambled	Scrambled	Scrambled	TLR-126	TLR-126	TLR-126	TLR-159	TLR-159	TLR-159	CD14-83	CD14-83	CD14-83	CD14-105	CD14-105	CD14-105
0	26.324	36.691	51.136	31.672	39.166	46.419	23.568	33.11	58.047	32.735	18.787	52.254	30.535	30.531	38.13
0.083	28.159	38.419	59.296	39.258	41.733	54.327	26.891	34.338	55.682	32.74	43.346	61.758	30.442	39.642	53.375
0.25	31.786	36.691	54.211	36.764	47.38	57.918	37.282	42.505	64.423	55.807	48.096	62.161	42.453	50.317	63.137
0.5	30.862	40.557	53.433	32.032	39.546	55.471	39.545	35.665	60.977	63.149	63.251	74.709	57.265	58.62	68.937
1	71.068	71.472	83.262	49.248	59.77	79.572	79.694	78.945	88.29	80.258	88.452	92.896	78.881	80.774	91.302
2	66.41	80.966	83.856	53.882	62.757	56.239	77.018	81.583	88.229	47.685	52.381	58.289	37.219	38.977	55.308
18	30.169	63.648	66.436	31.575	60.316	61.523	34.336	58.491	68.079	45.582	70.233	62.635	41.744	69.551	64.975
