# Supplementary material for: Upregulation of CD14 in mesenchymal stromal cells accelerates lipopolysaccharide-induced response and enhances antibacterial properties
Source: iScience. 2022 Jan 12;25(2):103759. doi: 10.1016/j.isci.2022.103759 (PMC8814754; doi:10.1016/j.isci.2022.103759)
Supplement: DataS4. Quantitative Membrane Proteomics Raw Data, related to Figure 4 [file mmc5.xlsx]

## Sheet: Protein Groups (raw)
Protein IDs	Majority protein IDs	Protein names	Gene names	Peptides	Razor + unique peptides	Unique peptides	Sequence coverage [%]	Mol. weight [kDa]	Q-value	Score	Intensity	MS/MS count	LFQ intensity C57-MSC-1	LFQ intensity C57-MSC-2	LFQ intensity C57-MSC-3	LFQ intensity BALB-MSC-1	LFQ intensity BALB-MSC-2	LFQ intensity BALB-MSC-3	LFQ intensity MDF-1	LFQ intensity MDF-2	LFQ intensity MEF-1	LFQ intensity MEF-2	LFQ intensity 3T3-1	LFQ intensity 3T3-2	LFQ intensity 3T3-3	LFQ intensity C57-MSC+LPS-1	LFQ intensity C57-MSC+LPS-2	LFQ intensity C57-MSC+LPS-3	LFQ intensity BALB-MSC+LPS-1	LFQ intensity BALB-MSC+LPS-2	LFQ intensity BALB-MSC+LPS-3	LFQ intensity 3T3+LPS-1	LFQ intensity 3T3+LPS-2	LFQ intensity 3T3+LPS-3	Only identified by site	Reverse	Potential contaminant
A2A432	A2A432	Cullin-4B	Cul4b	13	13	8	16.9	110.7	0	75.088	1525500000	95	58085000	77517000	27903000	80333000	68226000	68314000	39520000	41653000	35456000	0	37148000	69838000	116670000	89970000	73498000	76631000	41226000	55362000	0	73145000	107390000	111970000
A2A5R2;G3X9K3	A2A5R2	Brefeldin A-inhibited guanine nucleotide-exchange protein 2	Arfgef2	5	5	5	4.1	202.24	0	16.86	174530000	11	0	0	0	0	0	0	0	14909000	0	12113000	0	0	10136000	0	0	0	0	0	0	0	17041000	14382000
A2A699	A2A699	Protein FAM171A2	Fam171a2	7	7	7	14.1	87.486	0	28.62	1016700000	18	0	43599000	0	0	26891000	0	0	0	0	0	36457000	52945000	41226000	54159000	42208000	0	0	0	0	71113000	43885000	50329000
A2A8L5	A2A8L5	Receptor-type tyrosine-protein phosphatase F	Ptprf	33	33	27	27.4	211.49	0	127.52	4870400000	108	76396000	119610000	205200000	135530000	192410000	245200000	102990000	0	114180000	72516000	229240000	257720000	447410000	154660000	123870000	112430000	115390000	95378000	206400000	332760000	556180000	467850000
A2A8U2	A2A8U2	Transmembrane protein 201	Tmem201	3	3	3	6	72.499	0	24.934	1176900000	41	46641000	75386000	0	47738000	40309000	77347000	24640000	37332000	41105000	37742000	107290000	71453000	51746000	51124000	52711000	52659000	0	90753000	0	68141000	49140000	43183000
A2A8Z1	A2A8Z1	Oxysterol-binding protein-related protein 9	Osbpl9	11	11	11	22.8	83.108	0	40.448	1824300000	38	70885000	75958000	0	88226000	0	69171000	86567000	79659000	75791000	71453000	69152000	70843000	110320000	87370000	0	74712000	0	0	0	119380000	187440000	226140000
A2AAE1	A2AAE1	Uncharacterized protein KIAA1109	Kiaa1109	6	6	6	1.8	555.36	0	11.886	51191000	12	0	0	0	0	0	0	0	0	0	0	0	0	6156300	0	7258800	0	0	0	0	0	8458200	8548400
A2AAY5	A2AAY5	SH3 and PX domain-containing protein 2B	Sh3pxd2b	4	3	3	6.9	101.52	0	12.07	297410000	19	0	0	0	29443000	33198000	20923000	23359000	0	0	0	0	0	0	0	0	0	0	17251000	0	0	35000000	27912000
A2ADA5	A2ADA5	tRNA pseudouridine synthase-like 1	Pusl1	2	2	2	9.6	31.992	0.00025452	6.3495	156120000	3	0	0	0	0	0	0	0	0	49453000	0	0	0	0	0	0	0	0	0	0	0	0	0
A2AFS3	A2AFS3	UPF0577 protein KIAA1324	Kiaa1324	2	2	2	2	110.68	0.0073355	2.6904	755000000	2	0	0	0	0	63106000	0	0	0	0	0	0	0	0	0	0	0	0	0	0	0	0	0
A2AGT5	A2AGT5	Cytoskeleton-associated protein 5	Ckap5	77	77	77	48.2	225.63	0	323.31	18380000000	504	1266700000	1237500000	810820000	732930000	533330000	1034900000	237560000	358830000	256420000	201310000	1572400000	1387300000	1225400000	669630000	1379300000	855400000	267120000	534880000	27251000	937750000	920620000	859000000
A2AIL4	A2AIL4	NADH dehydrogenase (ubiquinone) complex I, assembly factor 6	Ndufaf6	4	4	4	15	38.362	0	12.372	414580000	12	23133000	25501000	0	27233000	0	0	0	0	0	0	0	0	24508000	40238000	0	46514000	0	25544000	0	36514000	0	0
A2AIV2	A2AIV2	Protein virilizer homolog	Kiaa1429	1	1	1	1.4	201.44	0.00094585	4.3264	19420000	2	0	0	0	0	0	0	0	0	0	0	0	0	0	0	0	0	0	0	0	0	0	1621200
A2AJ15	A2AJ15	Endoplasmic reticulum mannosyl-oligosaccharide 1,2-alpha-mannosidase	Man1b1	28	28	28	47.7	75.149	0	215.95	13051000000	331	554350000	658500000	323000000	677280000	541480000	797840000	604080000	552470000	609220000	528570000	732530000	600350000	714960000	476650000	510350000	592260000	360170000	719820000	0	720730000	570460000	472380000
A2AJ88	A2AJ88	Patatin-like phospholipase domain-containing protein 7	Pnpla7	6	6	6	8.3	150.49	0	14.821	655470000	12	55819000	68614000	0	41718000	35516000	68467000	48751000	49919000	0	0	0	0	0	56524000	47968000	0	0	0	0	35037000	0	0
A2AJQ3	A2AJQ3	Probable C-mannosyltransferase DPY19L4	Dpy19l4	8	8	8	16.8	83.603	0	78.63	1983100000	106	68685000	102030000	58389000	112510000	93254000	116850000	51362000	89417000	73825000	75165000	76684000	97495000	99231000	93494000	78048000	84265000	84674000	149280000	0	97286000	82616000	68811000
A2AKB9	A2AKB9	DDB1- and CUL4-associated factor 10	Dcaf10	1	1	1	1.4	61.558	0.0099492	2.4223	146260000	16	0	0	0	0	0	0	0	0	0	0	0	0	0	0	0	0	0	0	0	0	0	7363000
A2ALU4	A2ALU4	Protein Shroom2	Shroom2	1	1	1	0.9	164.7	1	-2	1693600000	1	0	0	0	0	0	0	0	0	0	0	0	0	0	0	0	0	0	0	0	0	0	253460000	+
A2ALW5	A2ALW5	DnaJ homolog subfamily C member 25	Dnajc25	8	8	8	31.9	41.937	0	97.09	5583300000	97	121760000	174120000	67570000	368230000	264010000	417750000	322580000	365540000	298240000	273900000	257620000	192570000	210100000	147590000	124640000	155410000	197620000	310990000	115770000	272840000	280650000	325980000
A2AN08	A2AN08	E3 ubiquitin-protein ligase UBR4	Ubr4	17	17	17	5.3	572.28	0	29.004	498420000	23	0	0	0	15427000	17073000	26639000	20874000	0	26873000	24921000	0	0	21504000	30931000	0	0	0	0	0	27835000	29774000	37102000
A2APY7	A2APY7	NADH dehydrogenase [ubiquinone] 1 alpha subcomplex assembly factor 5	Ndufaf5	9	9	9	35	38.404	0	29.685	2111200000	61	126120000	100680000	196110000	89674000	85452000	67246000	49319000	63026000	100690000	72750000	79525000	108980000	78337000	146170000	123390000	125890000	147120000	126600000	124230000	56354000	49954000	37750000
A2AR02	A2AR02	Peptidyl-prolyl cis-trans isomerase G	Ppig	4	4	4	6.2	88.324	0	10.795	12963000	6	0	0	0	0	0	0	0	0	0	0	0	0	0	0	0	0	0	0	0	10378000	0	0
A2ARA8	A2ARA8	Integrin alpha-8;Integrin alpha-8 heavy chain;Integrin alpha-8 light chain	Itga8	7	7	7	12.3	117.55	0	29.277	218020000	13	0	0	0	0	0	0	89010000	0	57374000	59155000	0	0	0	0	0	0	0	0	0	0	0	0
A2ARI4	A2ARI4	Leucine-rich repeat-containing G-protein coupled receptor 4	Lgr4	2	2	2	3.3	104.15	0.0037938	3.1585	142570000	1	0	0	0	0	0	0	0	0	29463000	0	0	0	0	0	0	0	0	0	0	0	0	0
A2ARZ3	A2ARZ3	Fibrous sheath-interacting protein 2	Fsip2	6	6	6	1.6	784.85	0.0025114	3.618	1819300000	7	0	0	0	0	0	0	0	0	0	0	0	0	0	0	0	0	0	37581000	0	0	68350000	155900000
A2ASS6	A2ASS6	Titin	Ttn	13	13	13	0.4	3906.4	0.0002572	6.6966	803480000	26	31763000	38253000	25896000	36820000	20304000	24990000	50586000	45696000	20197000	0	62029000	26609000	33035000	29214000	22463000	41791000	20550000	21755000	0	54768000	36246000	39302000
A2ASZ8	A2ASZ8	Calcium-binding mitochondrial carrier protein SCaMC-2	Slc25a25	8	8	7	24.1	52.62	0	24.252	766910000	36	46904000	62065000	67477000	35786000	0	16534000	22519000	24090000	23124000	38997000	45663000	42891000	35898000	29014000	24861000	44921000	26894000	21090000	21635000	31309000	23281000	28246000
A2ATU0	A2ATU0	Probable 2-oxoglutarate dehydrogenase E1 component DHKTD1, mitochondrial	Dhtkd1	15	15	15	31.1	102.79	0	96.694	2679200000	116	310580000	266450000	110410000	183370000	172350000	257780000	87693000	100290000	91322000	44215000	0	0	13873000	205050000	132190000	168240000	148890000	139540000	121040000	0	0	0
A2AVZ9	A2AVZ9	Solute carrier family 43 member 3	Slc43a3	3	3	3	11	56.033	0	13.986	1082700000	31	0	37465000	0	32941000	54796000	62195000	0	0	0	47321000	65601000	70540000	50788000	0	0	43570000	61191000	63729000	47955000	62171000	76903000	87780000
A2AWA9	A2AWA9	Rab GTPase-activating protein 1	Rabgap1	2	2	2	2.3	120.8	0.00094899	4.3952	121420000	6	0	0	0	0	0	0	0	0	0	0	0	0	0	0	0	0	0	0	0	0	0	13207000
A2BDX3	A2BDX3	Adenylyltransferase and sulfurtransferase MOCS3;Molybdopterin-synthase adenylyltransferase;Molybdopterin-synthase sulfurtransferase	Mocs3	3	3	3	8.7	49.374	0.00024534	5.1685	409640000	7	0	0	172080000	0	0	0	0	0	0	0	0	0	0	0	0	0	0	0	0	0	0	0
A2BE28	A2BE28	Ribosomal biogenesis protein LAS1L	Las1l	3	3	3	5.5	89.413	0.00026185	7.3131	26638000	2	0	0	0	0	0	0	0	0	0	0	0	0	0	0	0	0	0	0	0	6019000	0	0
A3KGB4;Q9Z1A9	A3KGB4	TBC1 domain family member 8B	Tbc1d8b	6	6	6	9	127.89	0	16.027	117870000	9	0	0	0	0	0	0	0	0	0	0	0	0	0	0	0	0	0	11089000	0	15356000	28389000	19123000
A3KGW5	A3KGW5	Probable inactive glycosyltransferase 25 family member 3	Cercam	5	5	5	15	67.671	0.00025497	6.4038	428770000	5	0	0	0	0	0	0	0	0	45272000	0	0	0	50193000	0	0	0	0	0	0	0	59636000	32606000
A6H584	A6H584	Collagen alpha-5(VI) chain	Col6a5	4	4	4	2	289.57	0.0077187	2.6148	8131600000	8	404380000	517710000	0	943640000	0	0	0	0	0	0	0	0	0	0	0	503440000	0	978830000	0	0	0	0
A6H5Z3	A6H5Z3	Exocyst complex component 6B	Exoc6b	4	4	4	9	94.128	0	12.696	119360000	18	0	0	0	0	0	0	0	22058000	0	0	0	0	0	0	0	0	0	0	0	0	0	0
A6H611	A6H611	Mitochondrial intermediate peptidase	Mipep	10	10	10	19.4	80.851	0	20.301	838070000	13	0	0	0	0	0	0	0	0	41130000	0	49314000	43822000	41058000	73619000	70261000	35366000	70137000	93180000	0	0	0	28733000
A6H8H2	A6H8H2	DENN domain-containing protein 4C	Dennd4c	3	3	3	2.3	211.46	0.0046388	3.0322	357830000	10	0	0	0	0	0	0	0	0	0	0	0	0	0	0	0	0	0	0	0	17367000	0	0
A6X919;P0CW70	A6X919	Probable C-mannosyltransferase DPY19L1	Dpy19l1	28	28	28	45	84.186	0	323.31	29283000000	534	2533500000	3488800000	1104200000	1325300000	754240000	1786100000	666310000	1019800000	380040000	422120000	325800000	245350000	550300000	3581900000	2377700000	2416800000	617530000	1053800000	368250000	514570000	745100000	610480000
A8Y5H7	A8Y5H7		Sec14l1	4	4	4	6.6	81.215	0.00025164	5.935	121530000	5	0	0	0	0	0	0	0	0	0	0	0	0	29028000	0	0	0	0	0	0	0	0	0
B0F2B4	B0F2B4	Neuroligin 4-like	Nlgn4l	4	2	2	6.8	97.347	0.001395	4.0349	42215000	1	0	0	0	0	10145000	0	0	0	0	0	0	0	0	0	0	0	0	0	0	0	0	0
B0V2N1	B0V2N1	Receptor-type tyrosine-protein phosphatase S	Ptprs	28	26	22	26.1	211.9	0	149.6	3213800000	87	269250000	292980000	0	125590000	129910000	160190000	0	50948000	0	0	84802000	105240000	152480000	240190000	169840000	220560000	93621000	53915000	50149000	106500000	217670000	250460000
B1AUE5	B1AUE5	Peroxisome biogenesis factor 10	Pex10	2	2	2	6.8	37.157	0.00024248	4.9161	184810000	7	0	24545000	0	0	23396000	34651000	0	0	0	0	0	0	0	0	0	22960000	0	19029000	0	0	0	0
B1AVY7	B1AVY7	Kinesin-like protein KIF16B	Kif16b	2	2	2	2.5	150.06	0.00026096	7.1331	344320000	10	12619000	13311000	0	0	18600000	0	0	0	0	0	0	0	0	21525000	12000000	15813000	0	0	0	0	21343000	17035000
B1AY13	B1AY13	Ubiquitin carboxyl-terminal hydrolase 24	Usp24	5	5	5	3.7	294	0.0025091	3.6029	581550000	5	0	0	0	0	0	0	0	69943000	0	0	0	0	0	0	0	0	0	0	0	0	0	0
B1AZA5	B1AZA5	Transmembrane protein 245	Tmem245	9	9	9	13.2	97.356	0	121.31	3303300000	110	146570000	213200000	69332000	117670000	76685000	126480000	184460000	222220000	156290000	131330000	169740000	162810000	324940000	151490000	103170000	119470000	45081000	88150000	0	225690000	168260000	95388000
B1AZI6	B1AZI6	THO complex subunit 2	Thoc2	4	4	4	3.9	182.77	0.00025556	6.4794	113570000	2	0	0	0	0	0	11022000	0	0	0	0	0	0	0	0	0	0	0	0	0	0	0	0
B1AZP2	B1AZP2	Disks large-associated protein 4	Dlgap4	4	4	4	5.1	108.04	0.00026589	7.8329	224530000	13	0	0	0	0	0	0	30559000	0	32135000	36615000	0	0	0	0	0	0	0	0	0	0	0	0
B2RQC6	B2RQC6	CAD protein;Glutamine-dependent carbamoyl-phosphate synthase;Aspartate carbamoyltransferase;Dihydroorotase	Cad	20	20	20	15.2	243.24	0	54.684	1777100000	59	52808000	52361000	0	74130000	118320000	55852000	99757000	86251000	73839000	52934000	52541000	56045000	113760000	54289000	71894000	69486000	28144000	71971000	34628000	81100000	137520000	188900000
B2RRE7	B2RRE7	OTU domain-containing protein 4	Otud4	2	2	2	3.3	123.05	0.0083333	2.553	14135000	2	0	0	0	0	0	0	0	0	0	0	0	0	0	0	0	0	0	0	0	0	0	761090
B2RSH2;P20612;Q3V3I2;P50149	B2RSH2	Guanine nucleotide-binding protein G(i) subunit alpha-1	Gnai1	16	5	5	48	40.361	0	58.587	250200000	16	0	0	0	0	0	0	81322000	44027000	66171000	70582000	0	0	0	0	0	0	0	0	0	0	0	0
B2RVL6	B2RVL6	Zinc finger CCHC domain-containing protein 24	Zcchc24	2	2	2	22.8	26.96	0.00025259	6.0451	181630000	3	0	0	0	0	0	0	21113000	0	0	0	0	0	0	0	0	0	0	0	0	0	0	0
B2RXS4	B2RXS4	Plexin-B2	Plxnb2	71	71	70	56.5	206.23	0	323.31	93443000000	1805	3624800000	3312900000	3462800000	3353100000	4132200000	4115300000	4461400000	4965800000	3232500000	3621800000	4161400000	5373900000	5922300000	2740600000	2994000000	3442300000	2435500000	2505300000	3423200000	4855900000	5832200000	6564200000
B2RXV4	B2RXV4	Feline leukemia virus subgroup C receptor-related protein 1	Flvcr1	4	4	4	10.9	60.468	0	24.815	659080000	39	27157000	0	0	0	0	28857000	0	38882000	36095000	46276000	99244000	125470000	60776000	0	0	0	0	0	0	89276000	0	41414000
B2RY04	B2RY04	Dedicator of cytokinesis protein 5	Dock5	3	3	3	2	214.43	0.002508	3.5984	786870000	35	39512000	0	29088000	43414000	0	44408000	32571000	29879000	35311000	0	0	50384000	30108000	0	32290000	33635000	47782000	35519000	0	41795000	0	0
B2RY56	B2RY56	RNA-binding protein 25	Rbm25	4	4	4	7.5	99.551	0	27.238	417380000	14	16331000	22071000	0	21777000	23379000	19820000	0	0	0	0	28432000	26374000	25820000	22635000	0	35587000	0	0	0	41195000	22344000	19682000
B7ZMP1	B7ZMP1	Probable Xaa-Pro aminopeptidase 3	Xpnpep3	3	3	3	10.1	56.677	0.00024486	5.1299	49630000	6	0	0	0	0	0	0	0	0	0	0	0	0	0	0	7560600	0	0	0	0	0	0	0
B8JK39	B8JK39	Integrin alpha-9	Itga9	3	3	3	5.9	114.41	0	16.555	56387000	4	0	0	0	0	0	0	20882000	20168000	0	0	0	0	0	0	0	0	0	0	0	0	0	0
B9EJ86	B9EJ86	Oxysterol-binding protein	Osbpl8	26	26	23	37.8	101.27	0	216.66	12327000000	416	481740000	571940000	191390000	706550000	379990000	694330000	593190000	585890000	466910000	399350000	487210000	445960000	627270000	587470000	494380000	498560000	333220000	647580000	61616000	628470000	684430000	617230000
B9EJA2	B9EJA2	Cortactin-binding protein 2	Cttnbp2	2	2	2	1.2	178.77	0.009752	2.4484	228410000	14	0	0	0	0	0	0	88591000	0	0	85371000	0	0	0	0	0	0	0	0	0	0	0	0
B9EJR8	B9EJR8	Dynein assembly factor 5, axonemal	Dnaaf5	4	4	4	6.8	93.85	0.00025304	6.1037	398070000	17	14292000	0	0	0	12390000	0	0	0	0	0	0	12720000	11933000	0	12139000	15034000	0	0	0	26250000	18298000	15472000
B9EKI3	B9EKI3	TATA element modulatory factor	Tmf1	24	24	24	26.1	121.8	0	73.188	2036400000	63	138400000	119610000	460750000	0	73240000	115880000	42986000	45997000	109510000	97995000	119530000	200410000	30683000	0	119850000	119830000	73945000	100530000	140290000	74074000	0	0
B9EKR1	B9EKR1	Receptor-type tyrosine-protein phosphatase zeta	Ptprz1	2	2	2	1.4	254.4	0.00026961	8.3883	1322000000	38	0	0	0	0	0	100860000	27198000	29228000	0	137950000	138710000	29923000	5563900	12943000	27733000	38183000	0	33432000	300890000	19974000	17683000	16932000
C0HK80;C0HK79	C0HK80;C0HK79			7	6	6	43.3	20.146	0	37.85	4153800000	76	86583000	121380000	64555000	298550000	214290000	299630000	326550000	453930000	310210000	212950000	141420000	87612000	135820000	118130000	93946000	104790000	254350000	386810000	0	0	119540000	108000000
CON__A2I7N3;CON__REFSEQ:XP_001252647	CON__A2I7N3			3	3	3	6.7	46.941	0.00024196	4.868	151260000	6	0	0	0	0	0	0	0	0	0	0	0	0	0	13625000	0	0	0	0	0	0	0	0			+
CON__ENSEMBL:ENSBTAP00000007350	CON__ENSEMBL:ENSBTAP00000007350			53	53	11	42	192.99	0	323.31	23990000000	611	3576300000	2692900000	3803700000	1645800000	2193200000	1256400000	1346700000	1441100000	1901500000	1469700000	544840000	743030000	230740000	270460000	465460000	314390000	110790000	115950000	197760000	10160000	6279800	0			+
CON__ENSEMBL:ENSBTAP00000016046	CON__ENSEMBL:ENSBTAP00000016046			12	12	9	30	77.456	0	212.73	2996700000	119	62934000	118060000	0	381980000	261150000	175340000	182450000	139010000	453220000	272620000	0	0	0	82102000	25373000	40142000	166500000	130950000	172860000	0	81426000	116940000			+
CON__ENSEMBL:ENSBTAP00000024146;Q6GQT1	CON__ENSEMBL:ENSBTAP00000024146			74	74	74	68.2	164.34	0	323.31	86283000000	1220	9347800000	5570800000	6956500000	12956000000	17486000000	10786000000	3082500000	3997000000	3351300000	4022200000	740590000	1141600000	911370000	436070000	591350000	423370000	305260000	116500000	401180000	0	7477200	0			+
CON__ENSEMBL:ENSBTAP00000032840	CON__ENSEMBL:ENSBTAP00000032840			35	35	34	53.6	92.273	0	323.31	9027400000	246	213360000	207490000	602610000	193370000	310860000	290120000	280520000	492040000	772650000	191450000	2450000000	2430300000	53309000	30536000	191680000	165390000	22122000	10272000	0	26715000	29381000	0			+
CON__ENSEMBL:ENSBTAP00000034412	CON__ENSEMBL:ENSBTAP00000034412			10	10	10	41.7	22.336	0	140.67	9638200000	158	311870000	506660000	542390000	147970000	510570000	399890000	1054900000	791290000	869870000	768750000	106310000	110360000	265200000	389800000	214950000	348170000	555490000	398430000	1096800000	197110000	277750000	237810000			+
CON__ENSEMBL:ENSBTAP00000037665	CON__ENSEMBL:ENSBTAP00000037665			16	16	16	40	65.19	0	111.19	4210400000	93	846530000	471460000	267530000	306910000	630750000	478520000	153020000	273210000	416000000	112760000	41495000	75796000	36127000	0	45307000	0	0	0	0	0	0	0			+
CON__ENSEMBL:ENSBTAP00000038253	CON__ENSEMBL:ENSBTAP00000038253			10	1	1	14.4	63.165	1	-2	16743000	0	0	0	0	0	0	0	0	0	0	0	0	0	0	0	15039000	0	0	0	0	0	0	0	+		+
CON__ENSEMBL:ENSP00000377550	CON__ENSEMBL:ENSP00000377550			9	3	0	18.3	45.771	0	23.05	79919000	4	0	0	0	0	0	0	0	0	0	0	0	0	0	0	46819000	0	27554000	0	0	0	0	0			+
CON__P00711	CON__P00711			1	1	1	8.1	14.186	0.0087346	2.5251	14159000	1	0	0	0	0	0	0	0	0	0	0	0	0	0	0	0	0	7821900	0	0	0	0	0			+
CON__P00735;P19221	CON__P00735			11	11	11	20.8	70.505	0	33.652	653130000	19	44302000	45541000	53377000	78317000	136530000	140510000	0	0	89008000	0	0	0	0	0	0	0	0	0	0	0	0	0			+
CON__P00761	CON__P00761			12	12	12	71.9	24.409	0	323.31	584680000000	1379	20819000000	25709000000	30560000000	28567000000	29295000000	20051000000	23040000000	21362000000	26982000000	24322000000	24831000000	21154000000	17057000000	19347000000	22624000000	16004000000	41154000000	34196000000	60002000000	27019000000	29963000000	25312000000			+
CON__P00978	CON__P00978			1	1	1	4.3	39.234	0.00024492	5.1367	20032000	1	0	0	0	0	0	0	0	7622900	0	0	0	0	0	0	0	0	0	0	0	0	0	0			+
CON__P01030	CON__P01030			46	4	4	34.6	192.79	0	30.751	513580000	14	147520000	138290000	87463000	0	0	0	0	0	0	0	0	0	0	0	0	0	0	0	0	0	0	0			+
CON__P01966;P06467	CON__P01966			11	11	9	90.8	15.184	0	248.47	18469000000	325	931300000	1103600000	1113800000	1240900000	4241300000	1779800000	706450000	593080000	998460000	442260000	294710000	304570000	300370000	551560000	300570000	608650000	478840000	420350000	867260000	174110000	179200000	167680000			+
CON__P02533;CON__Q6IFX2;Q6IFX2;CON__Q9Z2K1;CON__Q3ZAW8;Q9Z2K1;CON__A2A4G1;Q61414;CON__Q61782;CON__P35900;CON__Q9D312;Q9D312;Q8CCX5;CON__Q8N1A0	CON__P02533			27	23	5	57	51.621	0	187.32	7342200000	225	121720000	189920000	523120000	295630000	304700000	543260000	330070000	271710000	751280000	629880000	407160000	412190000	154220000	123790000	112250000	105570000	1174500000	180800000	697050000	280400000	298760000	168770000			+
CON__P02535-1;P02535;CON__Q2M2I5;CON__A2A5Y0;CON__Q14532;CON__A2AB72;CON__Q497I4;CON__O76015;CON__O76013;CON__Q7Z3Y9;CON__O76014;Q62168;Q61765;Q6IFX3;Q497I4;B1AQ75;A1L317	CON__P02535-1;P02535	Keratin, type I cytoskeletal 10	Krt10	10	1	1	16.5	57.769	1	-2	65790000	1	0	0	0	0	0	0	0	0	0	0	0	0	0	0	0	0	0	0	0	0	0	529970	+		+
CON__P48668;CON__P02538;CON__P04259	CON__P48668;CON__P02538;CON__P04259			24	11	6	44.1	60.024	0	101.62	2632400000	110	0	54848000	195220000	70011000	121850000	153530000	156540000	107630000	432660000	159850000	110780000	140360000	141750000	60957000	69215000	0	354370000	51286000	141390000	82805000	154780000	63289000			+
CON__P02584	CON__P02584			7	1	1	59.3	15.057	0.0025034	3.5819	6067700	1	0	2033300	0	0	0	0	0	0	0	0	0	0	0	0	0	0	0	0	0	0	0	0			+
CON__P02662	CON__P02662			7	7	7	35.7	22.975	0	140.23	929270000	32	0	0	27141000	0	0	9094200	0	0	34624000	0	0	20278000	0	32930000	13353000	0	51101000	0	27670000	647950000	0	0			+
CON__P02663	CON__P02663			7	7	7	40.6	24.348	0	23.678	1575900000	15	0	0	10299000	0	0	0	0	0	14179000	0	0	0	0	0	0	0	12540000	0	0	1422600000	0	0			+
CON__P02666	CON__P02666			8	8	8	45.9	23.583	0	53.087	1885000000	12	0	0	0	0	0	28282000	0	0	0	0	0	0	0	0	0	0	0	0	0	1632900000	0	0			+
CON__P02668	CON__P02668			4	4	4	40.2	18.974	0	170.5	1303900000	21	0	0	0	0	0	0	0	0	19801000	0	0	0	0	10620000	0	0	20431000	0	0	1164100000	0	0			+
CON__P02754	CON__P02754			5	5	5	48.1	18.281	0	26.074	493510000	19	0	0	50066000	0	0	0	0	0	92861000	0	104650000	32740000	0	0	0	0	134980000	0	60566000	63258000	0	0			+
CON__P02768-1;P07724	CON__P02768-1			14	12	12	26.8	69.366	0	34.857	647910000	24	0	0	141600000	0	0	0	0	37518000	0	70274000	43290000	26125000	0	0	292690000	0	0	0	16124000	0	0	0			+
CON__P02769	CON__P02769			32	32	30	64.7	69.293	0	268.61	13398000000	292	675220000	842270000	1347300000	494710000	1772500000	663710000	924080000	1029100000	1318800000	915450000	348490000	421960000	249260000	204570000	556840000	656610000	415670000	213960000	366740000	41043000	68628000	12779000			+
CON__P02777	CON__P02777			5	5	5	19.6	24.241	0	99.486	2855300000	45	0	115830000	204930000	235960000	143950000	118130000	346950000	639590000	93685000	161430000	94063000	0	75692000	45281000	0	61639000	0	0	112760000	0	109810000	63938000			+
CON__P04258	CON__P04258			6	1	1	5	138.44	0.0050728	3.0061	2593600	1	0	0	0	0	0	0	0	0	0	0	0	0	0	0	0	0	0	0	4667000	0	0	0			+
CON__P04264	CON__P04264			43	43	29	67.5	66.017	0	323.31	226200000000	2365	4822400000	5833200000	11838000000	12757000000	6887300000	14919000000	7222600000	9155500000	19252000000	15481000000	12755000000	14705000000	4711400000	5140400000	3876200000	5071700000	27952000000	5580700000	20754000000	9424400000	4834800000	4034100000			+
CON__P06868	CON__P06868			22	22	22	36.8	91.215	0	84.91	2641500000	82	61784000	123330000	64376000	0	317860000	93269000	127850000	59923000	108810000	71315000	0	0	37732000	256040000	44290000	207850000	222670000	145350000	604680000	0	84929000	117650000			+
CON__P07477	CON__P07477			1	1	1	8.1	26.558	0.00024637	5.2701	29434000000	88	1418000000	1474500000	569840000	1507000000	1794300000	857670000	1347900000	1560700000	1241500000	937790000	991010000	1414900000	966570000	1817400000	872190000	1051400000	1419000000	1067000000	738150000	1358700000	1315200000	1517900000			+
CON__P08779	CON__P08779			27	12	12	54.8	51.267	0	61.927	1116100000	37	0	32497000	83910000	24377000	33309000	52554000	45408000	13621000	301820000	77464000	61444000	29470000	28762000	0	0	0	217460000	0	51488000	34610000	32985000	14277000			+
CON__P12763	CON__P12763			11	11	11	44.8	38.418	0	181.19	8584400000	181	339680000	327680000	707240000	245420000	554230000	321380000	846700000	531670000	1207100000	679600000	325450000	381670000	192130000	190510000	242110000	269450000	287690000	230830000	392750000	131830000	143970000	124890000			+
CON__P13645;CON__Q7Z3Y7;CON__Q148H6;CON__P05784;CON__Q99456;P05784	CON__P13645			37	36	25	61.7	59.51	0	323.31	102740000000	1291	2323500000	3076600000	7872000000	3866000000	3651400000	7014400000	3343400000	2219200000	7363800000	4365300000	4770800000	6366800000	1777400000	1909800000	2221600000	2597500000	16482000000	3193600000	13228000000	4767900000	2502400000	2581000000			+
CON__P13646-1	CON__P13646-1			9	1	1	17.2	49.586	0.007326	2.6853	35493000	1	0	0	0	0	0	0	0	0	0	0	0	0	0	0	0	0	16085000	0	0	0	0	0			+
CON__P13647	CON__P13647			27	19	4	38.6	62.378	0	112.53	4665600000	115	72991000	152880000	367690000	187050000	185470000	307290000	113420000	173400000	436120000	430700000	283370000	187000000	202080000	119420000	88471000	93385000	584710000	123880000	454220000	216250000	167800000	74761000			+
CON__P15497	CON__P15497			3	3	3	12.1	30.276	0.0009463	4.3413	88775000	2	0	0	26705000	0	0	0	0	0	0	0	0	0	0	0	0	0	0	0	0	0	0	0			+
CON__P17690;Q01339	CON__P17690			4	4	4	20	38.252	0.0022962	3.7258	44476000	5	0	0	30126000	0	0	0	0	0	0	0	0	0	0	0	0	0	0	0	0	0	0	0			+
CON__P19001;P19001	CON__P19001;P19001	Keratin, type I cytoskeletal 19	Krt19	9	4	4	24.6	44.541	0.00025648	6.5965	939720000	5	0	0	0	0	0	0	0	0	114240000	0	0	0	0	0	0	0	0	0	0	0	0	0			+
CON__P34955	CON__P34955			11	11	11	34.9	46.103	0	57.969	4075800000	75	322030000	268890000	349440000	241070000	731490000	272190000	236830000	269480000	452570000	164060000	71114000	71109000	122980000	67973000	115090000	91519000	29884000	46676000	110670000	17676000	18042000	0			+
CON__P35527	CON__P35527			40	40	39	70	62.129	0	323.31	129340000000	1813	3022900000	3135500000	5699700000	8638700000	4068500000	8069400000	4210200000	6352700000	9098300000	8898400000	6344100000	8523800000	3244800000	2925600000	1783600000	2817600000	14549000000	2643800000	12287000000	5538500000	3108600000	2276900000			+
CON__P35908	CON__P35908			43	41	28	72.7	65.865	0	323.31	35988000000	617	663790000	871820000	2768700000	1372000000	1172700000	2454400000	1384000000	894860000	2842200000	1489300000	2160700000	2512300000	690230000	702560000	1102900000	931320000	6176900000	1092100000	4056300000	1792200000	768500000	708570000			+
CON__P41361	CON__P41361			6	6	6	20.9	52.347	0	28.897	338910000	20	38411000	40369000	54752000	61227000	24154000	24513000	24253000	18865000	15361000	0	0	0	17448000	0	0	0	0	0	0	0	0	0			+
CON__P50448	CON__P50448			2	2	2	6.6	51.723	0.0099534	2.4338	53152000	3	0	0	0	0	0	0	0	0	0	0	0	0	7808400	0	0	0	0	0	0	0	0	0			+
CON__P81644	CON__P81644			1	1	1	16	11.202	0.0083458	2.5687	21041000	2	0	0	0	0	0	0	0	0	0	0	0	0	0	0	0	668460	0	0	0	0	0	0			+
CON__Q03247	CON__Q03247			1	1	1	4.4	35.979	0.001623	3.9612	40345000	5	0	0	0	0	0	0	0	0	0	0	0	0	0	0	0	6063700	0	0	0	0	0	0			+
CON__Q04695;CON__Q9QWL7;Q9QWL7	CON__Q04695;CON__Q9QWL7;Q9QWL7	Keratin, type I cytoskeletal 17	Krt17	18	4	2	31.5	48.105	0.0011743	4.2106	100860000	7	0	0	0	0	0	0	0	0	17749000	28294000	0	0	0	0	0	0	0	0	0	0	0	0			+
CON__Q29443;CON__Q0IIK2	CON__Q29443;CON__Q0IIK2			38	38	38	66	75.829	0	323.31	10376000000	314	871800000	634420000	2098400000	425320000	709700000	464120000	324220000	327940000	425630000	311930000	352160000	547400000	356740000	195880000	531420000	390240000	250630000	168960000	328760000	561060000	342730000	315340000			+
CON__Q0V8M9;Q61704	CON__Q0V8M9			13	13	13	17.8	99.536	0	56.487	1797200000	74	74184000	46850000	777960000	61270000	160070000	141910000	46794000	31641000	289090000	118100000	22077000	15767000	0	7484900	26898000	16096000	10936000	38968000	59448000	0	0	0			+
CON__Q14525;CON__Q9UE12;CON__Q15323	CON__Q14525;CON__Q9UE12;CON__Q15323			2	1	1	7.4	46.213	0.0022915	3.6903	10521000	1	0	0	0	0	0	0	0	0	0	0	0	0	0	0	0	1905700	0	0	0	0	0	0			+
CON__Q14CN4-1;CON__Q6IME9;Q6IME9	CON__Q14CN4-1;CON__Q6IME9;Q6IME9	Keratin, type II cytoskeletal 72	Krt72	7	2	1	15.7	55.877	0	13.297	494600000	22	0	0	0	0	0	0	0	0	0	0	0	0	0	0	0	0	0	0	0	32740000	0	0			+
CON__Q1RMK2	CON__Q1RMK2			3	3	3	8	65.056	0.0027248	3.5282	831170000	7	0	41021000	0	31166000	39195000	38309000	39627000	42216000	66836000	40766000	0	0	0	0	38542000	0	0	0	0	0	0	0			+
CON__Q1RMN8	CON__Q1RMN8			1	1	1	6.8	24.536	0.007717	2.6132	18955000	2	0	0	0	0	0	0	0	0	0	0	0	0	0	0	0	0	0	0	4090400	0	0	0			+
CON__Q28065	CON__Q28065			12	12	12	21.5	68.886	0	103.33	6851900000	144	180080000	260360000	405660000	106910000	346590000	268960000	1061300000	766860000	698250000	622440000	106280000	139620000	231540000	221470000	135190000	176540000	269250000	178260000	466160000	96055000	141280000	199700000			+
CON__Q28085	CON__Q28085			6	6	6	8	140.37	0	19.285	149370000	14	0	0	0	0	0	0	46604000	35058000	64589000	0	0	0	0	0	0	0	0	0	0	0	0	0			+
CON__Q28107;O88783	CON__Q28107			14	14	14	8.5	248.98	0	31.267	5641600000	31	156200000	178560000	378840000	104030000	204240000	102320000	0	0	0	0	0	0	0	0	116930000	0	104490000	160110000	133620000	0	0	0			+
CON__Q28194	CON__Q28194			33	4	4	30.8	129.39	0	24.063	161880000	8	0	0	0	30185000	73769000	34344000	0	0	0	0	0	0	0	0	0	0	0	0	0	0	0	0			+
CON__Q2KJF1	CON__Q2KJF1			9	9	9	29.2	53.553	0	61.451	1072600000	48	79650000	66299000	129670000	39959000	112420000	50775000	103710000	61193000	84752000	58276000	38169000	39417000	0	0	70067000	80770000	0	0	0	0	0	35273000			+
CON__Q32MB2	CON__Q32MB2			6	2	1	9.3	58.923	0.0027211	3.5196	189580000	2	0	0	0	0	0	0	0	0	0	0	0	0	0	0	11461000	0	0	0	0	0	0	0			+
CON__Q3MHH8	CON__Q3MHH8			5	5	2	11.5	57.407	0	17.435	184710000	7	0	0	0	0	0	0	0	0	0	0	0	0	0	0	113180000	0	68095000	0	0	0	0	0			+
CON__Q3SX09;P02089;P02088	CON__Q3SX09			12	12	9	61.7	22.06	0	130.62	13015000000	230	609330000	1077700000	594440000	516780000	2233800000	1060300000	547690000	201080000	612130000	297540000	196210000	153080000	260780000	1105800000	302800000	763400000	397600000	359710000	661130000	156570000	221440000	297290000			+
CON__Q3SX28;P58774	CON__Q3SX28;P58774	Tropomyosin beta chain	Tpm2	11	4	4	28.2	33.012	0	10.434	548660000	15	0	17487000	0	0	105500000	0	0	0	25748000	17630000	0	0	0	147320000	15016000	14636000	91634000	20845000	0	0	0	0			+
CON__Q3SZ57	CON__Q3SZ57			5	5	5	12.8	68.587	0	14.734	61925000	5	0	0	0	0	0	0	19502000	0	27840000	0	0	0	0	0	0	0	0	0	0	0	0	0			+
CON__Q3SZH5	CON__Q3SZH5			6	6	6	22.2	45.456	0	19.693	123850000	7	0	0	0	0	0	0	41105000	0	70881000	0	0	0	0	0	0	0	0	0	0	0	0	0			+
CON__Q3SZV7	CON__Q3SZV7			22	22	22	60.4	52.295	0	323.31	12739000000	279	606810000	568020000	766960000	758890000	1370000000	588360000	1251700000	1288800000	2838100000	770670000	318580000	451140000	273560000	105570000	198830000	124000000	151030000	116940000	381000000	0	0	0			+
CON__Q3T052	CON__Q3T052			9	9	9	19.9	101.51	0	22.415	3816600000	25	247420000	156400000	370100000	0	242060000	186380000	0	202280000	179640000	0	0	0	0	238120000	190280000	211380000	0	0	0	0	213430000	219770000			+
CON__Q3ZBS7	CON__Q3ZBS7			9	9	9	21.7	54.099	0	73.095	3878100000	82	195320000	293610000	272800000	315220000	793870000	426010000	203410000	113420000	249380000	108590000	50905000	0	71410000	198680000	45553000	178050000	133160000	108240000	141630000	0	33565000	38018000			+
CON__Q5D862	CON__Q5D862			4	4	4	3.5	248.07	0.00071805	4.613	45937000	5	0	0	22612000	0	0	0	0	0	0	0	0	0	0	0	0	0	25937000	0	0	0	0	0			+
CON__Q8N1N4-2;CON__Q7RTT2	CON__Q8N1N4-2;CON__Q7RTT2			7	5	5	16.3	56.964	0.00026035	7.0968	839780000	14	0	0	0	0	0	0	0	0	0	0	0	0	0	0	0	0	53459000	0	49941000	0	0	0			+
CON__Q7Z3Y8;CON__Q7Z3Z0;Q8VCW2	CON__Q7Z3Y8;CON__Q7Z3Z0;Q8VCW2	Keratin, type I cytoskeletal 25	Krt25	4	2	1	9.2	49.823	0	30.147	255470000	19	0	0	51598000	0	0	0	0	0	21213000	0	33935000	0	0	0	0	0	67926000	19451000	23325000	0	0	0			+
CON__Q86YZ3	CON__Q86YZ3			9	9	9	17.1	282.39	0	31.302	676280000	71	13005000	23642000	79524000	43515000	22443000	63345000	29148000	15126000	46061000	34872000	43446000	63925000	16409000	14726000	14545000	0	94210000	0	64572000	33789000	0	9495800			+
CON__Q9DCV7;Q9DCV7	CON__Q9DCV7;Q9DCV7	Keratin, type II cytoskeletal 7	Krt7	7	2	2	9.8	50.708	0.00094922	4.3979	26038000	1	0	0	0	0	0	0	0	0	29141000	0	0	0	0	0	0	0	0	0	0	0	0	0			+
CON__Q9R0H5;Q9R0H5	CON__Q9R0H5;Q9R0H5	Keratin, type II cytoskeletal 71	Krt71	7	4	0	10.3	57.382	0.00072341	4.7991	522470000	7	0	0	0	0	0	0	54982000	0	35103000	0	0	0	0	0	0	0	114520000	0	0	0	0	0			+
CON__Q9TRI1	CON__Q9TRI1			19	19	14	26.5	106.19	0	106.65	3646900000	82	500730000	154890000	208170000	111330000	1254000000	264080000	119030000	67812000	211020000	79767000	60634000	33208000	13390000	0	36644000	174830000	0	44644000	57503000	0	59484000	56822000			+
D3YX43	D3YX43	V-set and immunoglobulin domain-containing protein 10	Vsig10	8	8	8	14.5	60.521	0	19.624	851810000	9	0	47449000	0	0	34025000	0	0	0	0	0	0	0	0	0	48676000	41422000	0	0	0	0	142400000	166160000
D3YXK2	D3YXK2	Scaffold attachment factor B1	Safb	18	18	11	25.9	105.1	0	149.28	5373900000	224	349300000	292760000	382750000	181070000	358430000	238410000	78751000	194420000	154270000	132220000	205900000	178860000	258270000	169920000	224180000	202700000	343060000	203700000	416380000	314530000	310500000	265820000
D3YYU8	D3YYU8	Obscurin-like protein 1	Obsl1	3	3	3	2.1	197.93	0.0022957	3.7229	63317000	7	0	0	0	0	0	0	0	0	0	0	0	0	0	0	0	0	7168800	0	0	0	0	0
D3YZG8	D3YZG8	Probable bifunctional methylenetetrahydrofolate dehydrogenase/cyclohydrolase 2;NAD-dependent methylenetetrahydrofolate dehydrogenase;Methenyltetrahydrofolate cyclohydrolase	Mthfd2l	7	6	6	29.6	36.438	0	11.46	446560000	20	24336000	24937000	0	28291000	38406000	27113000	0	0	0	18469000	21215000	26492000	0	23401000	24059000	29984000	37443000	0	23744000	0	19664000	21525000
D3Z2R5	D3Z2R5		Sepn1	14	14	14	32.3	62.491	0	62.026	2905000000	101	45928000	80956000	50352000	157480000	146950000	112500000	231830000	215430000	150360000	217420000	154680000	114800000	116340000	57676000	82414000	59210000	110700000	151520000	111930000	108750000	148570000	124980000
D3Z7P3;Q571F8	D3Z7P3	Glutaminase kidney isoform, mitochondrial	Gls	46	46	46	73.4	73.963	0	323.31	107310000000	1872	4465900000	4433800000	3889300000	4074100000	3072000000	3381100000	6762600000	7265000000	5788300000	5857000000	4595100000	4803200000	4523100000	5488400000	5557600000	5260200000	3962700000	4196200000	3077400000	3380300000	3274600000	3502400000
E2JF22	E2JF22	Piezo-type mechanosensitive ion channel component 1	Piezo1	54	54	54	30.3	292	0	323.31	23924000000	675	1054500000	1158500000	581380000	827860000	476550000	1047700000	1950400000	2315600000	1558400000	1620400000	806120000	985910000	1025900000	859840000	1032700000	1059500000	304350000	691840000	35314000	1108700000	971920000	1054200000
E9PVA8	E9PVA8		Gcn1l1	68	68	68	33.6	293.02	0	262.97	6823200000	236	182950000	233380000	0	229930000	188100000	191660000	115300000	154720000	138800000	193080000	90367000	151750000	292590000	286310000	270300000	338360000	6264900	192520000	0	790890000	888650000	972230000
E9PVB5	E9PVB5	Tetratricopeptide repeat protein 17	Ttc17	5	5	5	5.8	135.52	0.00027093	8.5562	694480000	5	0	38236000	0	0	0	0	0	35989000	0	0	0	0	0	0	0	0	0	0	0	0	0	0
E9PVX6	E9PVX6		Mki67	12	12	12	5.5	350.86	0	29.816	328560000	28	0	0	27193000	0	0	0	0	0	0	0	50418000	35723000	25501000	12303000	41932000	13709000	0	0	0	20581000	24235000	26166000
E9Q1P8	E9Q1P8	Interferon regulatory factor 2-binding protein 2	Irf2bp2	3	2	2	11.2	59.291	0.00025316	6.1331	224590000	3	0	0	0	0	0	0	0	0	0	0	0	0	0	0	0	0	0	0	0	0	0	7196900
E9Q3L2	E9Q3L2		Pi4ka	28	28	28	18.3	237.04	0	99.795	2208100000	104	126070000	81351000	45645000	72266000	42822000	96583000	65174000	107400000	46702000	88902000	76701000	105820000	78601000	118230000	89071000	116570000	35125000	103070000	0	118650000	182440000	205030000
E9Q414	E9Q414	Apolipoprotein B-100;Apolipoprotein B-48	Apob	7	6	6	2.2	509.43	0	18.644	5055300000	23	276960000	220240000	457150000	94576000	82051000	99901000	156080000	126700000	567290000	450470000	529060000	898790000	0	130560000	108220000	239330000	0	171970000	98726000	80112000	0	134920000
E9Q4P1	E9Q4P1		Wdfy1	12	12	12	43.4	46.217	0	97.836	6356900000	184	162730000	161660000	102340000	615350000	468850000	417700000	416640000	383740000	301910000	324430000	134980000	156810000	171270000	247060000	185050000	254640000	191860000	243980000	77504000	284220000	331850000	296630000
E9Q4S1	E9Q4S1	High affinity cAMP-specific and IBMX-insensitive 3,5-cyclic phosphodiesterase 8B	Pde8b	4	4	4	7.7	96.738	0	22.641	145910000	11	27584000	19890000	0	0	0	0	20014000	11407000	0	0	0	0	0	13880000	21539000	19828000	0	0	0	0	0	0
E9Q555	E9Q555	E3 ubiquitin-protein ligase RNF213	Rnf213	20	20	20	6.2	584.78	0	67.206	1710800000	35	0	0	0	73805000	110570000	75072000	0	0	0	0	0	0	0	0	0	0	0	0	0	65123000	136510000	142300000
E9Q557	E9Q557	Desmoplakin	Dsp	5	5	5	1.7	332.91	0.00025202	5.9679	2642300000	39	0	113380000	150520000	107450000	0	164810000	0	0	110750000	0	158540000	151300000	0	0	0	0	0	0	277120000	0	0	0
E9Q5G3	E9Q5G3	Kinesin-like protein KIF23	Kif23	12	12	12	19.7	108.77	0	89.779	3770900000	64	125440000	147680000	191640000	0	153740000	104660000	0	64689000	133510000	94369000	237650000	169420000	244420000	107360000	283260000	423810000	0	0	0	165780000	210060000	294770000
E9Q5K9	E9Q5K9	YTH domain-containing protein 1	Ythdc1	2	2	2	3.1	85.648	0.00024594	5.2096	99965000	11	0	0	0	0	0	0	0	0	0	0	0	0	0	0	0	0	0	0	0	0	0	4465200
E9Q634	E9Q634	Unconventional myosin-Ie	Myo1e	3	3	3	5.4	126.82	0.00024697	5.3789	65725000	3	0	0	0	0	0	0	0	0	0	0	12752000	0	0	0	0	0	0	0	0	0	0	0
E9Q649	E9Q649	Beta-1,3-galactosyl-O-glycosyl-glycoprotein beta-1,6-N-acetylglucosaminyltransferase 4	Gcnt4	4	4	4	13.6	52.831	0.00026774	8.0587	133460000	9	0	0	0	0	0	0	0	0	30508000	32078000	0	15346000	0	0	0	0	0	0	0	0	0	0
E9Q735	E9Q735	Ubiquitin conjugation factor E4 A	Ube4a	20	20	20	28.1	118.2	0	80.316	3492500000	111	137120000	163210000	50615000	169350000	116730000	116720000	202830000	218580000	191930000	186530000	82517000	96696000	176200000	123290000	156540000	110210000	76125000	106920000	0	192470000	258020000	263410000
E9Q9A9	E9Q9A9	2-5-oligoadenylate synthase 2	Oas2	21	21	21	36	85.05	0	179.28	3376000000	50	0	0	0	0	0	0	0	0	0	0	0	0	0	0	0	0	0	0	0	0	738070000	632900000
F6ZDS4	F6ZDS4	Nucleoprotein TPR	Tpr	43	43	43	24.4	273.99	0	223.29	2605200000	134	99550000	39405000	56557000	37349000	57056000	38223000	0	10793000	29365000	60829000	259780000	115570000	17642000	7919900	31108000	34379000	904960000	198660000	1109900000	26398000	23438000	6804700
F7BWT7	F7BWT7	Tetraspanin-15	Tspan15	4	4	4	20.7	33.07	0	14.138	658740000	13	0	0	0	0	0	0	0	0	0	0	54264000	0	78829000	40784000	0	45462000	0	0	0	81856000	114470000	70464000
F8VPU2	F8VPU2	FERM, RhoGEF and pleckstrin domain-containing protein 1	Farp1	37	37	37	46.9	118.87	0	323.31	17572000000	523	1316500000	1125800000	467840000	432380000	406040000	535940000	486210000	453720000	546620000	553390000	717310000	992780000	1120400000	1227700000	793080000	1063700000	151270000	198090000	13851000	821870000	1315000000	1157900000
G5E829;Q9R0K7	G5E829	Plasma membrane calcium-transporting ATPase 1	Atp2b1	51	51	38	50.5	134.75	0	323.31	68710000000	1244	3785500000	3450900000	2224200000	3009300000	1980900000	3217300000	3266400000	3108100000	2867600000	3215000000	2289000000	2858100000	2794600000	3096300000	3807200000	3840400000	1792200000	2850000000	1340300000	3017300000	3577700000	3415900000
G5E870	G5E870	E3 ubiquitin-protein ligase TRIP12	Trip12	11	11	11	8.5	224.13	0	36.318	596430000	35	0	21809000	0	22875000	22152000	22433000	25869000	0	30931000	21535000	33680000	27714000	32496000	26268000	28659000	21492000	24483000	47835000	0	27708000	51194000	40459000
O08528;Q3TRM8	O08528	Hexokinase-2	Hk2	58	54	53	66.1	102.53	0	323.31	52373000000	1008	5144300000	4300400000	2432900000	1516100000	887730000	1192200000	958180000	1187200000	1719900000	1571800000	1718900000	2168600000	1257500000	4878700000	3791900000	4017700000	640780000	929150000	353990000	2555300000	2843600000	2658900000
O08529	O08529	Calpain-2 catalytic subunit	Capn2	21	21	21	35.9	79.871	0	143.72	4043400000	100	66138000	52728000	0	154480000	169960000	180430000	410430000	411770000	272670000	302450000	131280000	166720000	191000000	130630000	60017000	49830000	75913000	91525000	0	242390000	265990000	342770000
O08530	O08530	Sphingosine 1-phosphate receptor 1	S1pr1	3	3	3	9.4	42.639	0.006343	2.8699	72294000	3	0	0	0	0	0	0	0	0	0	0	0	0	0	0	7365600	0	0	0	0	0	0	0
O08532	O08532	Voltage-dependent calcium channel subunit alpha-2/delta-1;Voltage-dependent calcium channel subunit alpha-2-1;Voltage-dependent calcium channel subunit delta-1	Cacna2d1	29	29	29	34.5	124.63	0	230.82	11450000000	323	447070000	430410000	277730000	654060000	666840000	616640000	544700000	567630000	680570000	619360000	271030000	373830000	473560000	499630000	376180000	491640000	540450000	634180000	538370000	407390000	495530000	506060000
O08539	O08539	Myc box-dependent-interacting protein 1	Bin1	9	9	9	24.5	64.469	0	38.187	1133400000	43	0	52686000	76375000	36166000	71506000	29353000	0	36524000	53988000	52057000	55851000	0	0	61302000	58949000	55785000	102030000	50863000	118710000	0	71295000	110220000
O08543	O08543	Ephrin-A5	Efna5	5	5	5	39.9	26.339	0	21.251	690520000	38	25940000	30937000	40640000	8596100	0	11713000	10727000	14765000	107040000	86163000	43203000	42811000	6968900	15114000	91828000	40599000	0	0	0	56772000	13736000	12566000
O08547	O08547	Vesicle-trafficking protein SEC22b	Sec22b	18	18	18	57.2	24.74	0	323.31	32863000000	546	970660000	1000400000	422180000	2412000000	1588300000	1806300000	1629000000	1799900000	1171900000	977730000	906710000	827750000	1780100000	1072100000	902980000	1122100000	867160000	1532400000	648980000	1138300000	1796000000	1458500000
O08553	O08553	Dihydropyrimidinase-related protein 2	Dpysl2	20	20	17	54.4	62.277	0	205.49	9041400000	235	250280000	245740000	267320000	321450000	540940000	273500000	406470000	436710000	251350000	328450000	145810000	229660000	372820000	445950000	312700000	329350000	311190000	271060000	551880000	375550000	700170000	960670000
O08573	O08573	Galectin-9	Lgals9	16	16	16	52.7	40.035	0	323.31	16983000000	251	165060000	146010000	33692000	1886100000	1572200000	1980100000	884070000	750240000	117560000	181050000	256410000	233060000	664530000	236280000	59515000	136400000	633240000	899000000	821170000	814860000	1583900000	1728600000
O08579	O08579	Emerin	Emd	21	21	21	91.5	29.435	0	323.31	105760000000	846	6597900000	6434500000	5178500000	4845000000	3148000000	4968500000	4310900000	4364700000	4239000000	3766000000	6318200000	5337400000	5099000000	5130200000	6170300000	5630300000	3202900000	3091100000	1664100000	4706000000	4136600000	3195200000
O08582	O08582	GTP-binding protein 1	Gtpbp1	3	3	3	6.6	72.3	0.0016234	3.9634	119570000	9	0	9047300	0	0	13223000	0	0	0	0	0	0	0	0	0	0	0	0	0	0	12842000	0	0
O08583;Q9JJW6	O08583	THO complex subunit 4	Alyref	5	5	5	36.5	26.94	0	37.527	2746200000	62	159950000	139800000	107270000	121950000	216500000	157360000	0	62141000	59512000	0	98929000	95427000	139330000	178260000	125800000	151240000	101010000	54011000	71526000	107050000	172870000	179060000
O08599	O08599	Syntaxin-binding protein 1	Stxbp1	15	15	15	37.2	67.568	0	92.176	2868500000	88	106590000	78129000	0	110460000	119490000	93397000	164020000	133440000	53482000	146790000	116590000	104390000	231580000	103820000	59607000	60618000	0	138430000	0	201740000	264350000	244270000
O08600	O08600	Endonuclease G, mitochondrial	Endog	5	5	5	21.8	32.19	0	19.661	573910000	42	0	0	0	22775000	39044000	25919000	19374000	0	29712000	0	29840000	38276000	28632000	21817000	0	20304000	67865000	39476000	106200000	22436000	26577000	0
O08601	O08601	Microsomal triglyceride transfer protein large subunit	Mttp	6	6	6	8.8	99.098	0	17.523	166520000	18	29281000	24724000	0	6529100	12726000	0	0	9546300	0	0	0	0	0	0	6978200	12939000	0	24831000	0	0	0	0
O08603;O08602	O08603	Retinoic acid early-inducible protein 1-beta	Raet1b	4	4	4	19.8	28.625	0	12.647	157690000	7	0	0	0	0	0	0	0	0	0	0	0	0	0	0	18194000	0	0	43545000	0	0	0	0
O08663	O08663	Methionine aminopeptidase 2	Metap2	7	7	7	17.4	52.921	0	11.79	581850000	19	26117000	24933000	33812000	28431000	27284000	35898000	21617000	0	0	16920000	51760000	60601000	16240000	26657000	43572000	36292000	17382000	33360000	20938000	23676000	0	0
O08688	O08688	Calpain-5	Capn5	13	13	13	26.7	72.954	0	75.805	2704400000	95	119680000	121800000	41348000	76187000	81488000	93772000	118500000	130550000	71321000	84733000	67797000	91303000	175900000	163230000	90954000	103080000	50221000	116790000	61448000	137250000	186240000	231650000
O08709	O08709	Peroxiredoxin-6	Prdx6	10	10	10	47.8	24.87	0	23.904	706470000	27	0	0	0	0	65068000	0	56030000	46131000	52697000	47025000	0	0	46491000	0	0	34445000	0	0	61025000	47803000	52154000	82840000
O08715	O08715	A-kinase anchor protein 1, mitochondrial	Akap1	23	23	23	40	92.194	0	255.13	15975000000	396	670700000	878120000	559220000	948670000	705200000	1005200000	624170000	743020000	477110000	456450000	781990000	750580000	518240000	864420000	841880000	846680000	526630000	766780000	323600000	742180000	521480000	535480000
O08734	O08734	Bcl-2 homologous antagonist/killer	Bak1	10	10	10	66	23.294	0	119.2	6774700000	140	245030000	279530000	116500000	368080000	318300000	298440000	419530000	409580000	241860000	220100000	303770000	281940000	457070000	289610000	151610000	209390000	149620000	263250000	113200000	379560000	413660000	384060000
O08736	O08736	Caspase-12	Casp12	3	3	3	8.1	47.853	0.00026406	7.5626	125330000	3	0	0	0	0	0	0	0	0	0	0	0	0	0	0	0	0	0	0	0	0	35568000	43909000
O08738	O08738	Caspase-6;Caspase-6 subunit p18;Caspase-6 subunit p11	Casp6	3	3	3	11.6	31.595	0.0020814	3.8866	103050000	2	0	0	0	0	0	0	0	0	0	0	0	0	0	0	0	0	0	0	0	0	0	35987000
O08747	O08747	Netrin receptor UNC5C	Unc5c	9	8	8	16.1	103.06	0	61.316	433390000	13	0	0	0	50022000	56712000	99632000	0	0	64071000	43259000	0	0	0	0	0	0	0	0	0	0	0	0
O08749	O08749	Dihydrolipoyl dehydrogenase, mitochondrial	Dld	24	24	24	60.1	54.272	0	323.31	63645000000	1008	4532000000	3360700000	4081900000	2447400000	3038100000	2322900000	2723000000	2579200000	2735200000	2686700000	2150000000	2764300000	1924500000	4158000000	3250200000	3366600000	3741800000	2630500000	4894000000	1255000000	1010500000	1016100000
O08756	O08756	3-hydroxyacyl-CoA dehydrogenase type-2	Hsd17b10	15	15	15	67	27.418	0	323.31	31163000000	597	1761400000	1513000000	1814500000	1730700000	1684900000	980000000	603710000	830850000	784830000	812080000	495960000	937290000	1284800000	2494900000	1801500000	1840700000	2323200000	2154300000	4107600000	634120000	649170000	524870000
O08759	O08759	Ubiquitin-protein ligase E3A	Ube3a	6	6	6	9.4	99.818	0	13.403	190270000	12	0	0	0	0	0	0	0	0	0	0	0	0	0	15563000	21470000	30052000	0	0	0	20507000	15037000	16772000
O08784	O08784	Treacle protein	Tcof1	12	12	12	18.1	135	0	57.611	329660000	33	0	22720000	55576000	27539000	22787000	51894000	0	0	0	0	22155000	29701000	0	0	0	0	21349000	14564000	32271000	26211000	0	10319000
O08788	O08788	Dynactin subunit 1	Dctn1	4	4	4	4.9	141.67	0	15.009	118010000	3	0	0	0	0	0	0	0	0	0	0	0	0	0	0	0	0	0	0	0	0	32892000	0
O08792;Q07802;O08791;Q8K4J2	O08792;Q07802	Transcription factor COE2;Transcription factor COE1	Ebf2;Ebf1	4	4	4	9.4	62.605	0.00026695	7.9428	12555000000	101	515150000	600780000	0	0	0	0	629930000	553360000	0	0	0	0	454980000	0	0	0	0	0	0	0	0	0
O08795	O08795	Glucosidase 2 subunit beta	Prkcsh	25	25	25	56.8	58.792	0	323.31	37942000000	515	1396300000	1321800000	1723200000	1822300000	1696300000	748830000	1440100000	1549500000	2113100000	2306900000	1547000000	1187800000	1740000000	1786000000	1258100000	1359500000	2053500000	1313100000	4356500000	1281800000	1725400000	1529000000
O08807	O08807	Peroxiredoxin-4	Prdx4	17	16	16	67.2	31.052	0	198.94	29146000000	420	1759100000	1347400000	1519500000	1410900000	1551900000	805450000	719360000	991220000	1032300000	1014700000	728870000	979130000	1664900000	1186700000	1255600000	1158600000	1381900000	1020000000	1925400000	1008600000	999510000	1099700000
O08810	O08810	116 kDa U5 small nuclear ribonucleoprotein component	Eftud2	26	25	25	36.1	109.36	0	90.991	3892400000	134	347750000	270580000	90027000	255060000	218090000	287960000	89383000	131100000	104970000	150580000	136410000	70886000	192430000	158230000	143090000	134010000	156590000	117920000	60685000	230350000	168900000	133690000
O08832;Q8BGT9	O08832	Polypeptide N-acetylgalactosaminyltransferase 4	Galnt4	21	20	20	43.6	66.554	0	92.49	8641900000	189	424460000	513260000	242420000	348890000	362010000	419600000	439910000	399910000	421240000	369560000	452070000	478260000	404390000	351090000	311250000	321300000	300920000	320680000	63875000	399310000	375620000	333560000
O08842	O08842	GDNF family receptor alpha-2	Gfra2	5	5	5	17.2	51.726	0	16.267	305770000	18	0	0	0	18726000	32826000	16129000	0	0	0	0	0	0	0	0	0	0	43644000	29743000	0	0	29038000	26614000
O08912	O08912	Polypeptide N-acetylgalactosaminyltransferase 1;Polypeptide N-acetylgalactosaminyltransferase 1 soluble form	Galnt1	25	25	21	58	64.254	0	323.31	25168000000	420	1064000000	1160500000	891290000	1260700000	1241000000	1636300000	1208600000	1217300000	1280300000	1184300000	1286900000	1135700000	777740000	1146100000	1237100000	1346500000	894090000	1094200000	582260000	1045100000	787790000	720660000
O08914	O08914	Fatty-acid amide hydrolase 1	Faah	4	4	4	8.3	63.221	0.00027563	9.1182	200180000	19	0	0	0	0	0	0	0	0	0	0	9589800	0	13212000	0	0	0	0	0	0	19455000	0	0
O08915	O08915	AH receptor-interacting protein	Aip	10	10	10	42.1	37.605	0	44.156	1132800000	22	0	31235000	47656000	29710000	36737000	0	0	0	64727000	43219000	66290000	48645000	51747000	36850000	53577000	84861000	0	39564000	39728000	142710000	100790000	107090000
O08917	O08917	Flotillin-1	Flot1	34	34	34	80.4	47.513	0	323.31	65404000000	1068	2921800000	2912600000	1971500000	1516200000	1678100000	1949000000	4284100000	3940000000	2922400000	3717900000	2395600000	2755900000	3729500000	2652900000	1953200000	2690400000	1422400000	1657800000	1679100000	2978400000	4580100000	4813300000
O08919	O08919	Numb-like protein	Numbl	1	1	1	1.8	64.13	0.0029372	3.4427	0	3	0	0	0	0	0	0	0	0	0	0	0	0	0	0	0	0	0	0	0	0	0	0
O08989	O08989	Ras-related protein M-Ras	Mras	6	6	6	40.9	23.901	0	23.458	950660000	38	19491000	0	0	35440000	45509000	51283000	0	64064000	0	44063000	51921000	46751000	0	0	44793000	42171000	50803000	68562000	29890000	82982000	63513000	64146000
O08992	O08992	Syntenin-1	Sdcbp	10	10	10	51.2	32.379	0	262.56	7465200000	206	344080000	295430000	400060000	222370000	451260000	367930000	496480000	367710000	489930000	410780000	412550000	542500000	437720000	188510000	253060000	205340000	259260000	173820000	376520000	249500000	194970000	233210000
O08997	O08997	Copper transport protein ATOX1	Atox1	2	2	2	47.1	7.3384	0	39.952	1160600000	18	0	51474000	0	70751000	0	0	56023000	57177000	0	0	0	0	79533000	148490000	0	0	0	0	0	109380000	200660000	93514000
O08999	O08999	Latent-transforming growth factor beta-binding protein 2	Ltbp2	3	3	3	1.8	195.83	0.002504	3.5843	80094000	1	0	0	0	0	0	0	0	0	0	0	0	0	0	0	0	0	0	0	16202000	0	0	0
O09005	O09005	Sphingolipid delta(4)-desaturase DES1	Degs1	9	9	9	36.5	38.241	0	323.31	36068000000	402	1254700000	1138100000	543830000	1596600000	1180600000	1739200000	2220000000	3211800000	2164900000	1922900000	2505000000	2765700000	2130200000	864850000	1124500000	879240000	618650000	851140000	121000000	2120200000	1780900000	1411800000
O09009	O09009	Beta-1,3-N-acetylglucosaminyltransferase radical fringe	Rfng	2	2	2	14.8	36.925	0.0046358	3.02	37304000	4	0	0	0	0	0	0	0	0	0	0	0	0	0	0	0	0	0	0	0	8529400	0	0
O09012	O09012	Peroxisomal targeting signal 1 receptor	Pex5	4	4	4	8.6	70.755	0.00027293	8.7597	49338000	2	21373000	0	0	0	0	0	0	0	0	0	0	0	0	0	0	0	0	0	0	0	0	0
O09030	O09030	Interleukin-13 receptor subunit alpha-1	Il13ra1	8	8	8	26.9	48.402	0	28.736	413530000	23	25230000	0	0	20919000	30709000	0	0	0	0	0	0	0	28308000	0	0	31136000	0	0	0	29501000	51788000	44194000
O09044	O09044	Synaptosomal-associated protein 23	Snap23	11	11	11	69.5	23.261	0	246.73	3126900000	159	99952000	102930000	136200000	83427000	137560000	75252000	122320000	92041000	143450000	152480000	94661000	94523000	258750000	170020000	93829000	147820000	132270000	79580000	127130000	202410000	204520000	131350000
O09061	O09061	Proteasome subunit beta type-1	Psmb1	6	6	6	35.4	26.372	0	24.887	669160000	26	37079000	30434000	0	31089000	38558000	25219000	18779000	21674000	19043000	25751000	0	0	0	32805000	40739000	59867000	0	22937000	0	42236000	62555000	43452000
O09106;O88895	O09106	Histone deacetylase 1	Hdac1	8	8	5	26.8	55.074	0	31.832	974680000	32	0	0	0	0	107620000	69405000	0	68642000	0	0	87007000	69774000	78169000	0	0	0	0	0	0	0	81943000	134960000
O09111	O09111	NADH dehydrogenase [ubiquinone] 1 beta subcomplex subunit 11, mitochondrial	Ndufb11	7	7	7	51	17.444	0	134.01	10810000000	216	411960000	511080000	236970000	674070000	622300000	544090000	539940000	641710000	349990000	284550000	300120000	371120000	524730000	569750000	537950000	437480000	331590000	475490000	275730000	382520000	492140000	453150000
O09117	O09117	Synaptophysin-like protein 1	Sypl1	4	4	4	16.5	28.899	0	176.3	1883800000	105	91913000	72834000	163660000	57866000	40144000	59731000	96749000	74866000	107080000	113550000	97453000	103880000	59830000	80197000	68301000	86723000	45391000	85127000	55576000	76215000	48776000	48317000
O09130	O09130	NFATC2-interacting protein	Nfatc2ip	1	1	1	6.3	45.121	0.00071702	4.5917	8138400	2	0	0	0	0	0	0	0	0	0	0	0	0	0	0	0	0	0	0	0	0	0	2163700
O09131	O09131	Glutathione S-transferase omega-1	Gsto1	4	4	4	25	27.497	0	16.672	452870000	18	0	0	0	0	0	0	28218000	0	23999000	26335000	0	0	39169000	0	0	0	0	0	0	22611000	50628000	38924000
O09167	O09167	60S ribosomal protein L21	Rpl21	6	6	6	37.5	18.562	0	73.577	8145400000	128	406220000	486480000	249120000	398180000	633820000	524500000	250560000	304340000	321090000	262360000	425800000	324370000	307250000	372760000	165200000	472140000	265750000	204320000	190430000	313320000	382510000	434830000
O09172	O09172	Glutamate--cysteine ligase regulatory subunit	Gclm	4	4	4	21.9	30.534	0	13.289	792580000	6	0	0	0	39512000	0	0	0	0	0	0	0	47327000	0	0	0	62764000	0	0	0	0	68674000	114220000
O09174	O09174	Alpha-methylacyl-CoA racemase	Amacr	18	18	18	71.9	41.704	0	80.291	5380800000	116	507410000	300000000	162800000	443820000	347540000	359830000	229240000	240290000	142320000	223520000	118260000	132290000	165470000	403890000	275540000	294740000	206360000	258080000	220600000	0	116350000	92702000
O35071;P33173	O35071;P33173	Kinesin-like protein KIF1C;Kinesin-like protein KIF1A	Kif1c;Kif1a	2	2	1	1.8	122.43	0.0075236	2.6568	126210000	3	0	0	0	0	0	0	0	0	0	0	0	0	0	0	0	0	0	26405000	0	0	0	0
O35074	O35074	Prostacyclin synthase	Ptgis	34	34	34	76.4	57.046	0	323.31	241440000000	1744	25283000000	25388000000	15103000000	2910000000	1633600000	2520300000	5382400000	4788300000	688110000	907680000	7737000000	7502100000	9237300000	27639000000	25110000000	23650000000	2124600000	3250900000	1290100000	8571000000	9609700000	8741300000
O35075	O35075	Down syndrome critical region protein 3 homolog	Dscr3	1	1	1	4	32.97	0.0095765	2.5069	17408000	6	0	0	0	0	0	0	0	0	0	0	0	0	0	0	0	0	0	0	0	0	0	1811300
O35083	O35083	1-acyl-sn-glycerol-3-phosphate acyltransferase alpha	Agpat1	9	9	9	43.2	31.709	0	83.53	7660900000	260	504510000	458960000	264920000	271150000	180080000	326890000	317190000	310180000	292910000	248510000	240100000	258840000	346070000	472990000	322030000	493710000	193740000	405860000	170390000	332660000	469240000	314050000
O35114	O35114	Lysosome membrane protein 2	Scarb2	17	17	17	42.1	54.043	0	295.49	40493000000	550	1418600000	1299100000	290850000	2043300000	1674300000	1822200000	4017900000	2553500000	2527200000	2438600000	1438600000	1503700000	2493600000	1607800000	967530000	1409900000	547760000	803310000	262940000	1299300000	1929800000	1784500000
O35129	O35129	Prohibitin-2	Phb2	31	31	31	86.6	33.296	0	323.31	275000000000	2044	13214000000	15057000000	8726300000	15916000000	12013000000	12293000000	9663900000	10064000000	7764600000	6892700000	10638000000	8341900000	11673000000	17707000000	16571000000	16411000000	10640000000	10445000000	8824100000	8861800000	11161000000	7533300000
O35130	O35130	Ribosomal RNA small subunit methyltransferase NEP1	Emg1	5	5	5	31.1	26.974	0	15.522	520840000	13	31379000	40405000	22670000	0	25887000	44720000	0	22217000	22769000	0	93509000	30028000	0	24579000	28523000	24213000	24173000	25203000	0	0	0	0
O35134	O35134	DNA-directed RNA polymerase I subunit RPA1	Polr1a	1	1	1	0.8	194.11	0.00026525	7.7724	8395400	1	0	0	0	0	0	0	0	0	0	0	0	0	0	0	0	3581000	0	0	0	0	0	0
O35149	O35149	Zinc transporter 4	Slc30a4	5	5	5	23.3	47.8	0	18.014	850240000	11	116620000	113580000	67735000	0	0	0	0	0	56818000	59036000	51952000	69221000	0	61175000	79074000	71190000	0	0	0	50429000	0	0
O35166	O35166	Golgi SNAP receptor complex member 2	Gosr2	3	3	3	23.6	24.725	0	65.815	420230000	35	17346000	14634000	7474600	34181000	46384000	23578000	18167000	30632000	12363000	9735700	0	0	15932000	29240000	21700000	21225000	11847000	6099800	0	13358000	38719000	17693000
O35215	O35215	D-dopachrome decarboxylase	Ddt	5	5	5	61	13.077	0	20.246	645830000	14	0	0	0	0	0	0	0	0	0	0	0	0	107850000	0	0	0	0	0	0	0	110570000	93016000
O35218	O35218	Cleavage and polyadenylation specificity factor subunit 2	Cpsf2	7	7	7	11.6	88.382	0	28.886	622100000	28	53143000	27911000	20124000	18934000	14122000	27580000	0	21032000	0	15595000	15135000	17269000	22993000	0	20111000	20425000	52415000	12949000	0	57743000	46149000	30827000
O35226	O35226	26S proteasome non-ATPase regulatory subunit 4	Psmd4	6	6	6	24.5	40.703	0	43.872	4206400000	43	150680000	0	133640000	158290000	258550000	187990000	211800000	248590000	187040000	192630000	0	0	234380000	200530000	0	260200000	283120000	218900000	242610000	0	177820000	306870000
O35235	O35235	Tumor necrosis factor ligand superfamily member 11;Tumor necrosis factor ligand superfamily member 11, membrane form;Tumor necrosis factor ligand superfamily member 11, soluble form	Tnfsf11	5	5	5	30.7	35.002	0.00026575	7.8263	181550000	3	0	47161000	0	0	0	0	0	0	0	0	0	0	0	0	0	0	0	0	0	0	0	0
O35239	O35239	Tyrosine-protein phosphatase non-receptor type 9	Ptpn9	19	19	19	43	67.969	0	137.32	6045400000	133	141010000	206120000	71918000	315020000	139370000	233670000	387030000	425800000	323940000	311610000	132330000	146570000	400660000	244720000	247450000	258780000	162980000	166580000	104610000	331210000	430310000	349880000
O35245	O35245	Polycystin-2	Pkd2	27	27	27	32.6	108.98	0	207.19	7142100000	216	271930000	348760000	94821000	481300000	472640000	512970000	331380000	344680000	233010000	250460000	210430000	233920000	324370000	321480000	237310000	242690000	263330000	470150000	117820000	235420000	374080000	326610000
O35250	O35250	Exocyst complex component 7	Exoc7	7	7	7	12.9	79.959	0	14.174	240770000	7	0	0	0	0	0	0	0	0	0	0	0	0	0	0	0	0	0	0	0	0	34699000	38565000
O35286	O35286	Pre-mRNA-splicing factor ATP-dependent RNA helicase DHX15	Dhx15	18	18	17	27.4	91.006	0	84.962	4031100000	106	240860000	218090000	70584000	251060000	172560000	226580000	152170000	175700000	111260000	105200000	220290000	200830000	216370000	150580000	178170000	164230000	103580000	118930000	0	224160000	228320000	189670000
O35316;P31649;P31651;O55192;Q61327	O35316	Sodium- and chloride-dependent taurine transporter	Slc6a6	9	9	8	17.1	69.855	0	20.455	2307000000	73	100480000	74002000	110330000	89299000	112540000	154280000	146570000	181000000	164820000	197960000	196810000	176960000	91694000	37709000	63354000	77535000	0	38218000	25868000	87236000	58862000	44677000
O35326	O35326	Serine/arginine-rich splicing factor 5	Srsf5	5	4	4	22.7	30.891	0	9.8684	738740000	12	34059000	29388000	41697000	36444000	28945000	46485000	20684000	16705000	36713000	37832000	56989000	45566000	20117000	15707000	0	0	45320000	59467000	56967000	23543000	26332000	22990000
O35343	O35343	Importin subunit alpha-3	Kpna4	18	18	13	51.8	57.922	0	261.54	8095900000	312	409990000	374130000	263110000	333980000	251450000	327570000	282350000	353490000	267520000	284470000	523830000	620770000	404530000	228790000	195210000	258660000	191100000	288550000	285680000	627890000	436600000	361800000
O35344	O35344	Importin subunit alpha-4	Kpna3	17	12	12	46.1	57.772	0	91.501	4788600000	159	255450000	266770000	187180000	187970000	139950000	165360000	142500000	174710000	130560000	146890000	284080000	323050000	215140000	181550000	191640000	242200000	79878000	123460000	61410000	326660000	291430000	320650000
O35345	O35345	Importin subunit alpha-7	Kpna6	12	12	8	40.5	59.964	0	215.77	5016600000	227	138700000	133120000	78243000	282520000	231250000	296010000	199460000	199770000	177300000	175890000	219310000	250180000	225970000	103740000	82478000	112590000	156080000	223400000	67252000	426910000	357920000	358270000
O35350	O35350	Calpain-1 catalytic subunit	Capn1	17	17	17	31.3	82.105	0	34.459	1746400000	20	0	0	0	92876000	92753000	0	117920000	124520000	81649000	129770000	0	0	94320000	0	0	0	0	0	0	0	162280000	152740000
O35375	O35375	Neuropilin-2	Nrp2	28	28	28	44.6	104.63	0	176.54	6496700000	296	315630000	260620000	150970000	405500000	472770000	617880000	311890000	337840000	557080000	350180000	300620000	315540000	369210000	145960000	168140000	128330000	129060000	213680000	63135000	108650000	224230000	216740000
O35379	O35379	Multidrug resistance-associated protein 1	Abcc1	52	52	52	47.5	171.18	0	323.31	28505000000	748	1609600000	1564300000	1214800000	726380000	513880000	879650000	1135700000	1226400000	1167800000	1795600000	1097900000	1246500000	899540000	1473900000	1676200000	2249200000	536510000	945110000	282200000	1560900000	1461800000	1484100000
O35382	O35382	Exocyst complex component 4	Exoc4	4	4	4	7.5	110.54	0	9.9258	82498000	7	0	0	0	0	0	0	0	0	0	0	0	0	0	0	0	0	0	0	0	0	15522000	0
O35386	O35386	Phytanoyl-CoA dioxygenase, peroxisomal	Phyh	10	10	10	37.9	38.607	0	35.805	1531500000	35	178090000	188390000	166100000	100420000	90231000	42637000	0	0	0	0	0	0	0	187690000	106140000	182850000	94530000	60452000	83191000	0	0	51740000
O35387	O35387	HCLS1-associated protein X-1	Hax1	11	11	11	60	31.654	0	49.939	2452900000	124	158310000	219100000	263180000	70140000	95840000	83128000	87000000	50288000	0	22185000	85583000	145990000	107050000	148500000	148580000	104160000	100240000	112180000	112260000	132450000	70106000	82114000
O35405	O35405	Phospholipase D3	Pld3	14	14	14	37.3	54.388	0	281.02	9432600000	165	217560000	170850000	99417000	413010000	874920000	663270000	719240000	564020000	1080600000	522770000	421490000	423300000	489420000	178110000	77693000	82185000	201190000	220010000	228130000	416460000	406410000	360600000
O35425	O35425	Bcl-2-related ovarian killer protein	Bok	1	1	1	6.6	23.456	0.0033587	3.2235	0	1	0	0	0	0	0	0	0	0	0	0	0	0	0	0	0	0	0	0	0	0	0	0
O35435	O35435	Dihydroorotate dehydrogenase (quinone), mitochondrial	Dhodh	20	20	20	68.6	42.699	0	323.31	18448000000	443	1008900000	1085000000	930850000	691390000	668590000	719870000	549480000	574260000	493980000	420800000	703560000	809420000	960620000	1301500000	1204100000	1337000000	567060000	604220000	494020000	708770000	797540000	600650000
O35445	O35445	E3 ubiquitin-protein ligase RNF5	Rnf5	3	3	3	14.4	19.837	0	23.307	331530000	16	0	13470000	0	0	0	0	0	0	18446000	19079000	29858000	27967000	0	0	80274000	29688000	23374000	29251000	0	16835000	0	0
O35448	O35448	Lysosomal thioesterase PPT2	Ppt2	2	2	2	10.6	34.366	0	12.842	226960000	4	0	0	0	0	0	0	0	0	0	0	0	0	0	0	0	0	0	0	0	0	38097000	50690000
O35451	O35451	Cyclic AMP-dependent transcription factor ATF-6 beta;Processed cyclic AMP-dependent transcription factor ATF-6 beta	Atf6b	2	2	2	5	76.007	0.0073402	2.6988	75773000	7	0	4776000	9982300	0	0	0	0	0	0	6427900	8799800	9756600	0	0	14398000	6394900	0	0	0	0	0	0
O35454	O35454	Chloride transport protein 6	Clcn6	9	9	9	14.9	96.979	0	27.54	445200000	13	8759400	9171300	0	0	0	7037900	0	6050700	12453000	15734000	107210000	102350000	35452000	0	7694400	7110700	0	0	0	52760000	13292000	11291000
O35459	O35459	Delta(3,5)-Delta(2,4)-dienoyl-CoA isomerase, mitochondrial	Ech1	13	13	13	45	36.118	0	276.45	6559600000	238	536420000	433220000	605000000	341420000	423230000	259900000	160820000	194260000	172690000	196520000	88802000	99291000	161210000	426230000	414050000	318550000	675660000	455890000	808730000	46765000	83181000	65740000
O35465	O35465	Peptidyl-prolyl cis-trans isomerase FKBP8	Fkbp8	15	15	15	49	43.528	0	323.31	26738000000	358	1268700000	1481800000	921480000	1197400000	1164100000	1273600000	995820000	1078100000	801520000	696590000	1278600000	1328000000	1311200000	1380000000	1358700000	1316800000	740390000	1143400000	510840000	1515700000	1318500000	1292600000
O35474	O35474	EGF-like repeat and discoidin I-like domain-containing protein 3	Edil3	12	12	12	30	53.711	0	76.969	968640000	41	0	0	5517800	2440700	0	0	28491000	19970000	315020000	538860000	4345700	0	64201000	0	0	0	0	0	0	0	6310400	6112100
O35516	O35516	Neurogenic locus notch homolog protein 2;Notch 2 extracellular truncation;Notch 2 intracellular domain	Notch2	24	24	24	15.1	265.33	0	135.35	4995100000	192	170480000	154140000	208770000	191150000	258150000	242910000	74900000	47212000	142740000	107740000	200420000	195840000	230600000	184130000	188330000	200450000	163440000	190140000	228940000	358930000	495930000	450230000
O35544	O35544	Excitatory amino acid transporter 4	Slc1a6	6	5	5	17.5	60.784	0	18.465	199310000	9	0	0	0	0	0	12434000	0	0	0	0	56352000	41341000	0	0	0	0	11186000	0	0	0	0	0
O35566	O35566	CD151 antigen	Cd151	8	8	8	32	28.246	0	27.641	3482500000	92	363180000	315020000	120350000	95080000	73719000	83786000	189090000	264680000	121430000	219450000	159940000	213230000	123150000	167400000	254480000	270990000	22698000	42061000	0	115680000	68773000	67755000
O35593	O35593	26S proteasome non-ATPase regulatory subunit 14	Psmd14	9	9	9	50.6	34.577	0	28.569	2124500000	68	105390000	86266000	67217000	89365000	124560000	72767000	110230000	100380000	92000000	70067000	39582000	73515000	82972000	89804000	59470000	106720000	72832000	64676000	145520000	84495000	115890000	147540000
O35598	O35598	Disintegrin and metalloproteinase domain-containing protein 10	Adam10	32	32	32	57.7	83.967	0	323.31	38116000000	620	1601200000	1599700000	1510500000	1147100000	1151300000	1210300000	1601700000	1625500000	1528900000	1400400000	2120000000	2235300000	2421800000	1509600000	1777800000	1683500000	890610000	918540000	826470000	2167100000	2486200000	2061800000
O35604	O35604	Niemann-Pick C1 protein	Npc1	16	16	16	14.6	142.88	0	72.29	6278200000	153	163410000	183930000	70940000	325300000	259630000	240940000	636290000	528120000	428700000	449640000	233550000	210810000	396620000	242210000	122620000	164510000	157500000	147420000	72058000	185770000	232560000	231460000
O35607	O35607	Bone morphogenetic protein receptor type-2	Bmpr2	15	15	15	22	115.02	0	89.847	2113900000	51	80012000	48798000	0	57865000	45582000	61054000	94941000	52191000	62454000	68824000	165230000	146940000	126770000	56254000	43842000	62553000	27680000	60122000	0	163600000	226710000	266300000
O35609	O35609	Secretory carrier-associated membrane protein 3	Scamp3	12	12	12	44.7	38.458	0	323.31	32390000000	369	1082200000	1091800000	747540000	1864800000	1274200000	1711000000	1650400000	2003100000	1715500000	1643100000	1240900000	1624900000	1589500000	1170000000	910880000	1138300000	1072700000	1500900000	572300000	1814600000	1757300000	1566000000
O35623	O35623	BET1 homolog	Bet1	1	1	1	15.3	13.274	0.00024313	4.9775	33437000	7	0	0	0	0	0	0	0	0	0	0	0	0	0	0	0	0	0	0	0	9142100	0	0
O35632	O35632	Hyaluronidase-2	Hyal2	4	4	4	14.8	53.617	0	16.94	777420000	8	0	51636000	0	51714000	0	0	0	0	58487000	52912000	83650000	50260000	66982000	0	0	0	0	0	0	43765000	0	0
O35638	O35638	Cohesin subunit SA-2	Stag2	4	4	2	3.7	141.28	0.00024606	5.2268	129150000	2	0	0	0	0	0	0	0	0	0	0	0	0	0	0	0	0	0	0	0	0	32093000	42420000
O35639	O35639	Annexin A3	Anxa3	16	16	16	57	36.384	0	51.68	2295400000	47	51592000	103940000	0	151570000	185720000	100940000	115010000	135880000	103880000	146120000	79878000	70433000	69515000	97714000	58014000	80865000	144000000	95518000	230710000	119310000	114330000	80841000
O35640	O35640	Annexin A8	Anxa8	7	7	7	23.9	36.724	0	18.712	191940000	6	0	0	0	0	0	0	25725000	45798000	0	0	0	0	0	0	0	0	0	0	0	0	0	0
O35643	O35643	AP-1 complex subunit beta-1	Ap1b1	16	7	7	22.2	103.93	0	28.617	496310000	36	25723000	19994000	0	22524000	29742000	17224000	20694000	19780000	12949000	13728000	14354000	22732000	27290000	28399000	11114000	19190000	8146300	0	0	57590000	37378000	35531000
O35646	O35646	Calpain-6	Capn6	26	26	26	49.8	74.542	0	174.97	7321100000	84	0	0	0	840400000	963730000	2502400000	74485000	64508000	231610000	195730000	151610000	54171000	618940000	0	0	0	119550000	516070000	0	33894000	286240000	186640000
O35654	O35654	DNA polymerase delta subunit 2	Pold2	4	4	4	13.9	51.354	0.00072254	4.7852	3849600000	2	0	0	0	0	0	0	0	0	0	0	0	0	0	0	0	0	0	0	0	0	0	198980000
O35657	O35657	Sialidase-1	Neu1	2	2	2	4.9	44.591	0.0009517	4.4577	83652000	3	0	0	0	0	0	0	0	0	0	0	0	0	0	0	0	0	0	0	0	0	0	19113000
O35658	O35658	Complement component 1 Q subcomponent-binding protein, mitochondrial	C1qbp	10	10	10	55	31.013	0	323.31	31231000000	994	1340700000	1485700000	1312200000	1688500000	2226200000	1405800000	668950000	1041000000	969030000	590770000	1328300000	962020000	1750000000	1533500000	1150000000	1078100000	1712600000	567850000	2002900000	844260000	1017000000	942920000
O35664	O35664	Interferon alpha/beta receptor 2	Ifnar2	2	2	2	3.9	56.578	0.0033685	3.2949	206540000	2	0	0	0	0	0	0	0	0	0	0	0	0	0	0	0	0	0	0	0	0	20252000	0
O35674	O35674	Disintegrin and metalloproteinase domain-containing protein 19	Adam19	3	3	3	3.9	100.86	0.00024558	5.1823	184720000	4	6735400	8256100	0	0	5427400	7900400	0	0	59534000	36807000	8853400	7433900	5549000	0	7084800	5736900	0	0	0	6817000	0	0
O35678	O35678	Monoglyceride lipase	Mgll	9	9	9	45.5	33.387	0	40.405	373850000	12	0	0	0	0	0	0	159360000	103470000	0	84778000	0	0	0	0	0	0	0	0	0	0	0	0
O35680	O35680	28S ribosomal protein S12, mitochondrial	Mrps12	1	1	1	18	15.437	0.00071446	4.485	263530000	4	0	0	0	0	0	0	0	0	0	0	0	30471000	0	0	0	0	0	0	0	0	0	0
O35682	O35682	Myeloid-associated differentiation marker	Myadm	13	13	13	51.2	35.284	0	281.61	61508000000	1060	2684900000	2529300000	868520000	2165500000	1519600000	2431900000	5701900000	6124100000	3399900000	3231200000	2247400000	2662500000	2713000000	2209000000	1854500000	2120000000	858460000	1688200000	641160000	2396600000	2642500000	2662800000
O35683	O35683	NADH dehydrogenase [ubiquinone] 1 alpha subcomplex subunit 1	Ndufa1	2	2	2	54.3	8.1384	0	23.723	2456200000	38	0	0	0	0	0	0	168260000	0	0	0	0	0	0	0	0	0	0	0	0	0	0	0
O35691	O35691	Pinin	Pnn	8	8	8	14.5	82.435	0	24.073	1513300000	33	173980000	83487000	109150000	69268000	138310000	85077000	39355000	61037000	35556000	0	68322000	77053000	78702000	0	55108000	37388000	66725000	26722000	26276000	117980000	42766000	54319000
O35704	O35704	Serine palmitoyltransferase 1	Sptlc1	13	13	13	53.3	52.534	0	202.52	13199000000	228	482070000	481650000	357440000	548300000	457560000	820750000	686840000	809490000	794670000	651890000	721400000	606150000	561020000	407970000	585670000	464770000	375620000	512380000	153600000	637790000	647140000	613320000
O35710	O35710	Nocturnin	Ccrn4l	6	6	6	23.8	48.3	0	22.689	313560000	11	0	0	0	0	0	0	0	0	0	0	38113000	0	0	0	0	0	0	0	0	94829000	0	66891000
O35737	O35737	Heterogeneous nuclear ribonucleoprotein H;Heterogeneous nuclear ribonucleoprotein H, N-terminally processed	Hnrnph1	22	22	12	65.9	49.199	0	323.31	67361000000	845	3184000000	3068700000	3773600000	2828900000	3694700000	3071100000	1698900000	1785200000	1434600000	1235800000	2888600000	2969200000	3700800000	2285700000	2241700000	2479700000	2917600000	1928200000	3768900000	3575800000	4604400000	5351700000
O35841	O35841	Apoptosis inhibitor 5	Api5	8	8	8	21.2	56.784	0	140.26	2106000000	75	79684000	78658000	71638000	76383000	74755000	91105000	41398000	33346000	108000000	84715000	113370000	130570000	113420000	62768000	124110000	106090000	79349000	81715000	0	118040000	103570000	139250000
O35855	O35855	Branched-chain-amino-acid aminotransferase, mitochondrial	Bcat2	14	14	14	45.3	44.127	0	176.77	9835000000	232	414180000	373400000	136530000	538360000	472960000	353090000	472380000	616220000	531200000	441790000	340740000	505340000	576190000	630680000	354780000	364940000	303240000	346850000	197570000	280620000	489090000	524780000
O35857	O35857	Mitochondrial import inner membrane translocase subunit TIM44	Timm44	27	27	27	53.1	51.091	0	323.31	22889000000	565	1313900000	989990000	850260000	1213100000	1176800000	901910000	607060000	729620000	606770000	587950000	1015200000	1104400000	1046300000	1265700000	1438100000	1491300000	1189400000	1124300000	981260000	818060000	720440000	678770000
O35864	O35864	COP9 signalosome complex subunit 5	Cops5	3	3	3	9.3	37.548	0.00024266	4.9188	195450000	6	0	0	0	0	0	0	0	0	0	0	0	0	0	0	0	0	0	0	0	0	0	14976000
O35874	O35874	Neutral amino acid transporter A	Slc1a4	12	12	12	32.3	56.061	0	323.31	10522000000	218	485220000	518590000	341690000	561430000	438780000	712400000	610520000	673350000	269640000	325340000	452040000	447460000	511410000	468370000	306150000	437950000	227630000	325390000	206760000	467730000	584030000	497020000
O35887	O35887	Calumenin	Calu	17	17	17	54.9	37.063	0	323.31	32135000000	436	1126300000	1547100000	1352100000	2094200000	2535400000	817060000	1220200000	1378800000	917420000	916730000	538640000	795010000	1725000000	2202300000	1446800000	1791500000	1074200000	874710000	1815300000	991780000	1927200000	2331800000
O35900	O35900	U6 snRNA-associated Sm-like protein LSm2	Lsm2	1	1	1	20	10.834	0.00024588	5.2095	173490000	2	0	0	0	0	0	0	0	0	0	0	0	0	0	0	0	0	0	0	0	0	0	10350000
O35912	O35912	Epithelial membrane protein 3	Emp3	2	2	2	41.1	18.252	0	44.935	138300000	12	0	0	0	0	0	0	65258000	47042000	0	24297000	0	0	0	0	0	0	0	0	0	0	0	0
O35943	O35943	Frataxin, mitochondrial;Frataxin intermediate form;Frataxin mature form	Fxn	3	3	3	16.9	22.924	0.00025667	6.6218	186030000	5	0	0	0	15585000	23256000	0	0	0	0	0	0	0	29407000	29060000	20866000	0	0	0	0	0	21654000	0
O35963;P97950	O35963	Ras-related protein Rab-33B	Rab33b	5	5	5	28.4	25.766	0	36.69	5144900000	91	161430000	185490000	118310000	182590000	111860000	211460000	351260000	261740000	278850000	253680000	225310000	200920000	260790000	185450000	151870000	170060000	108990000	233660000	81463000	265140000	179820000	188040000
O35972	O35972	39S ribosomal protein L23, mitochondrial	Mrpl23	2	2	2	24	17.121	0.00025727	6.7047	51916000	6	0	0	0	0	0	0	0	0	0	0	0	0	0	0	0	0	0	7139900	0	0	0	0
O35988	O35988	Syndecan-4	Sdc4	2	2	2	14.6	21.482	0.00026932	8.3173	87381000	9	0	0	0	0	0	0	0	0	0	0	0	0	0	0	0	0	0	0	0	0	0	5395500
O54692	O54692	Centromere/kinetochore protein zw10 homolog	Zw10	31	31	31	58	88.062	0	323.31	11701000000	375	330460000	383880000	100740000	589280000	321360000	543760000	579410000	688030000	410600000	414760000	417330000	492900000	717940000	428370000	472810000	458360000	233590000	548560000	61030000	754750000	900500000	819100000
O54724	O54724	Polymerase I and transcript release factor	Ptrf	17	17	17	45.7	43.953	0	323.31	29283000000	649	1134900000	850020000	1581500000	1851000000	2712200000	2754900000	1247900000	2469600000	1353800000	1188600000	854310000	901810000	719050000	905670000	937090000	886990000	2008200000	1274300000	2613300000	589450000	461060000	552020000
O54734	O54734	Dolichyl-diphosphooligosaccharide--protein glycosyltransferase 48 kDa subunit	Ddost	26	26	26	72.6	49.027	0	323.31	413280000000	2924	15509000000	18153000000	11325000000	19916000000	17027000000	20977000000	22067000000	23158000000	16987000000	16952000000	18565000000	15683000000	21498000000	17923000000	13839000000	14856000000	17281000000	17506000000	10241000000	15916000000	17623000000	16988000000
O54750	O54750	Cytochrome P450 2J6	Cyp2j6	7	7	7	21.2	57.791	0	25.377	587290000	19	0	23329000	0	62623000	33904000	46405000	53156000	73218000	0	34222000	0	0	27443000	0	0	28365000	0	37573000	0	26707000	31179000	26042000
O54774	O54774	AP-3 complex subunit delta-1	Ap3d1	2	2	2	3	135.08	0.0067362	2.7778	408640000	5	0	0	0	0	0	0	0	0	0	0	0	0	0	0	0	0	0	13846000	0	0	0	0
O54775	O54775	WNT1-inducible-signaling pathway protein 1	Wisp1	2	2	2	7.4	40.702	0	11.468	186020000	12	0	0	0	0	0	0	0	0	11965000	0	0	0	0	0	0	0	0	0	0	0	0	0
O54825	O54825	Bystin	Bysl	10	10	10	27.1	49.783	0	28.056	1087800000	36	72661000	115740000	26349000	64795000	38846000	106030000	43687000	42559000	34854000	24156000	63596000	64963000	68232000	0	50173000	48070000	0	0	0	68969000	66275000	44873000
O54833	O54833	Casein kinase II subunit alpha	Csnk2a2	4	4	4	14.6	41.215	0.0011759	4.2236	770330000	3	0	0	0	0	0	0	0	0	0	0	71017000	0	0	0	0	0	0	0	0	0	0	0
O54890	O54890	Integrin beta-3	Itgb3	21	21	21	34.4	86.738	0	154.31	3856300000	129	166530000	161270000	32394000	28561000	17231000	0	1018400000	532260000	517420000	783440000	12488000	12418000	63819000	118870000	24821000	37804000	0	12242000	13257000	31368000	123200000	114300000
O54901	O54901	OX-2 membrane glycoprotein	Cd200	1	1	1	4.3	31.256	0.0027186	3.4979	75252000	2	0	0	0	0	0	0	0	0	0	0	0	0	0	0	0	15937000	0	0	0	0	0	0
O54918	O54918	Bcl-2-like protein 11	Bcl2l11	1	1	1	5.6	22.066	0.007732	2.636	20001000	3	0	0	0	0	0	0	0	0	0	0	0	0	0	0	0	0	0	10530000	0	0	0	0
O54931	O54931	A-kinase anchor protein 2	Akap2	8	8	8	10.5	98.577	0	42.574	1228600000	22	123550000	101040000	76188000	46452000	0	0	59015000	45528000	70485000	0	0	93749000	0	139540000	74721000	83904000	0	0	0	0	38204000	0
O54940;Q8BHE3	O54940	BCL2/adenovirus E1B 19 kDa protein-interacting protein 2	Bnip2	5	5	5	14.1	37.768	0	11.346	760430000	31	26176000	41074000	15993000	28908000	0	12252000	66681000	71157000	41444000	66807000	25458000	21320000	29929000	41024000	50434000	57877000	9031700	0	0	22545000	27678000	27571000
O54941	O54941	SWI/SNF-related matrix-associated actin-dependent regulator of chromatin subfamily E member 1	Smarce1	2	2	2	11.4	46.638	0.00024384	5.0601	3302200000	10	424360000	308450000	0	0	0	0	0	0	0	0	0	0	0	0	0	0	0	0	0	0	0	0
O54946;Q9QYI8	O54946	DnaJ homolog subfamily B member 6	Dnajb6	5	4	4	18.4	39.807	0	13.226	364730000	9	0	0	74754000	0	33974000	29291000	24813000	0	0	0	0	21970000	0	0	13082000	0	0	0	0	0	0	0
O54950;Q91WG5	O54950	5-AMP-activated protein kinase subunit gamma-1	Prkag1	16	16	16	67	37.52	0	146.87	3001100000	92	122280000	60330000	78613000	103010000	104560000	80866000	38530000	46533000	34340000	53791000	60391000	107720000	98227000	111920000	116500000	158280000	61091000	62661000	34895000	311660000	420050000	362940000
O54965	O54965	E3 ubiquitin-protein ligase RNF13	Rnf13	7	7	7	25.5	42.732	0	44.245	2489900000	57	117910000	111190000	211940000	171590000	156390000	175360000	153420000	101960000	107940000	79573000	92002000	74499000	102920000	97613000	107490000	85145000	57739000	73757000	85724000	84905000	0	72428000
O54984	O54984	ATPase Asna1	Asna1	16	16	16	67.8	38.822	0	204.29	19480000000	413	402740000	387190000	351910000	744260000	874790000	784470000	1218300000	1346400000	1211200000	1058500000	1076200000	1218700000	1305100000	372200000	397330000	349220000	695840000	643030000	669670000	1098500000	1153900000	926630000
O54988	O54988	STE20-like serine/threonine-protein kinase	Slk	2	2	2	2.1	141.46	0.00072237	4.7796	21051000	12	0	0	0	0	0	0	0	0	0	0	0	0	0	0	0	0	0	0	0	0	0	5057600
O54991	O54991	Contactin-associated protein 1	Cntnap1	10	10	10	9.2	156.31	0	24.111	863780000	19	89659000	96012000	0	0	0	0	0	0	0	0	0	0	0	86456000	54823000	66238000	0	0	0	55817000	106020000	119990000
O54998	O54998	Peptidyl-prolyl cis-trans isomerase FKBP7	Fkbp7	9	9	9	45	24.913	0	28.606	1740600000	62	100950000	88799000	75765000	161190000	192900000	44623000	89370000	70664000	90180000	82041000	0	0	99615000	132980000	43209000	45974000	298570000	68403000	178460000	0	0	0
O55003	O55003	BCL2/adenovirus E1B 19 kDa protein-interacting protein 3	Bnip3	3	3	3	21.9	20.978	0	24.054	856070000	31	37403000	38939000	0	49323000	48616000	22732000	0	0	0	0	0	9490000	0	85438000	102010000	50401000	0	0	0	36216000	86036000	74489000
O55022	O55022	Membrane-associated progesterone receptor component 1	Pgrmc1	14	14	13	64.6	21.694	0	174.06	13127000000	287	506780000	742790000	588220000	712590000	895880000	635160000	495090000	489050000	608230000	457620000	335210000	349640000	540910000	621960000	575230000	682460000	614210000	755010000	667410000	446720000	509920000	433000000
O55023	O55023	Inositol monophosphatase 1	Impa1	8	8	8	30	30.436	0	24.571	1642200000	27	0	57447000	0	89307000	81926000	58307000	88049000	67520000	94700000	66177000	47366000	63147000	90076000	81254000	39920000	45211000	89422000	74520000	120070000	97407000	125410000	123950000
O55028	O55028	[3-methyl-2-oxobutanoate dehydrogenase [lipoamide]] kinase, mitochondrial	Bckdk	5	5	5	20.4	46.587	0	15.785	706880000	14	61567000	52408000	50533000	49979000	41082000	48138000	0	41050000	0	0	46838000	44495000	65415000	46059000	0	0	0	0	0	0	0	0
O55029	O55029	Coatomer subunit beta	Copb2	25	25	25	38.7	102.45	0	165.16	7217500000	204	226610000	252500000	148740000	319050000	313450000	319440000	498800000	462530000	388250000	332020000	211060000	243170000	244590000	305320000	251200000	303260000	177050000	230190000	147190000	425540000	499710000	506750000
O55091	O55091	Protein IMPACT	Impact	5	5	5	23.3	36.276	0	22.299	373980000	7	0	0	0	0	0	0	0	0	67689000	80414000	0	0	0	0	0	0	0	0	0	0	0	0
O55101	O55101	Synaptogyrin-2	Syngr2	1	1	1	4.5	24.778	0.0046399	3.0324	347020000	1	0	0	0	0	0	0	0	0	0	0	0	0	0	0	0	0	0	0	0	0	0	27254000
O55106	O55106	Striatin	Strn	16	16	15	29.5	85.965	0	39.775	2456700000	61	159890000	106490000	104820000	83059000	130910000	72041000	100390000	127620000	76735000	32954000	89302000	80479000	229620000	114000000	93335000	128570000	100810000	77531000	201690000	90283000	100690000	114310000
O55125	O55125	Protein NipSnap homolog 1	Nipsnap1	12	12	12	59.2	33.363	0	132.01	5514000000	83	0	0	0	0	0	0	112960000	164870000	396190000	328140000	377080000	301080000	959820000	0	0	0	0	64243000	0	651470000	801480000	758900000
O55126	O55126	Protein NipSnap homolog 2	Gbas	13	13	13	55.5	32.932	0	206.32	11275000000	216	361940000	393430000	187460000	744130000	518150000	581690000	428280000	434580000	420850000	347390000	268910000	329500000	778620000	713010000	376140000	490470000	462490000	505310000	465560000	412600000	545820000	571410000
O55128	O55128	Histone deacetylase complex subunit SAP18	Sap18	3	3	3	19.6	17.595	0.00025954	7.0195	238700000	8	0	0	0	0	39741000	0	0	0	0	0	0	0	0	0	0	0	0	0	0	0	0	0
O55131;Q9DA97;Q8C650	O55131	Septin-7	2018-09-07	12	12	12	39	50.549	0	63.064	3713400000	108	119310000	85771000	96068000	167520000	268630000	143290000	143900000	131380000	141590000	179060000	69703000	111990000	110370000	100460000	99754000	93230000	189470000	163550000	218100000	117590000	117390000	146620000
O55135	O55135	Eukaryotic translation initiation factor 6	Eif6	8	8	8	55.5	26.511	0	134.38	6057800000	145	224960000	198610000	362810000	203170000	299040000	303950000	163590000	147440000	153940000	169100000	307600000	313390000	213770000	294230000	264570000	285200000	266150000	176160000	427890000	422750000	377640000	423130000
O55142	O55142	60S ribosomal protein L35a	Rpl35a	4	4	4	22.7	12.554	0.00072029	4.6905	772840000	5	0	52682000	0	0	0	85051000	0	0	0	0	44889000	0	0	0	0	0	0	0	0	0	33811000	30396000
O55143;Q8R429;Q64518	O55143	Sarcoplasmic/endoplasmic reticulum calcium ATPase 2	Atp2a2	65	65	65	58.7	114.86	0	323.31	396800000000	3778	18435000000	21013000000	11202000000	21028000000	11978000000	21696000000	16585000000	15974000000	14510000000	13663000000	17112000000	16310000000	16132000000	20182000000	22622000000	21736000000	11616000000	21963000000	6928200000	15791000000	15567000000	14755000000
O55186	O55186	CD59A glycoprotein	Cd59a	2	2	2	15.4	13.648	0.00024981	5.7165	328660000	8	0	0	0	0	0	27059000	87657000	45825000	0	0	0	0	0	0	0	0	0	0	0	0	0	26094000
O55201	O55201	Transcription elongation factor SPT5	Supt5h	4	4	4	5.6	120.66	0	11.182	270380000	8	0	0	0	0	0	0	0	0	0	0	0	0	0	0	0	0	0	0	0	0	0	64057000
O55222	O55222	Integrin-linked protein kinase	Ilk	12	12	12	34.7	51.373	0	64.929	2628400000	68	88201000	73928000	71484000	117850000	124870000	123740000	117130000	104620000	127420000	148370000	102760000	73264000	68967000	98876000	187010000	92467000	122660000	103020000	0	77276000	151950000	216740000
O55234	O55234	Proteasome subunit beta type-5	Psmb5	2	2	2	9.5	28.532	0.0022904	3.678	356720000	2	0	0	0	0	0	0	0	0	0	0	0	0	0	0	0	0	0	0	0	0	0	233010000
O55242	O55242	Sigma non-opioid intracellular receptor 1	Sigmar1	7	7	7	53.8	25.25	0	87.417	11544000000	140	437350000	431120000	505960000	458380000	380430000	605450000	662260000	686550000	494240000	966140000	1094300000	536210000	509010000	267050000	482680000	341710000	502040000	554090000	471600000	455570000	252750000	223880000
O70131	O70131	Ninjurin-1	Ninj1	1	1	1	13.2	16.555	0.00094832	4.3823	7466800	1	0	0	0	0	0	0	0	0	0	0	0	0	0	0	0	0	0	0	0	0	0	996880
O70133	O70133	ATP-dependent RNA helicase A	Dhx9	48	48	48	44.8	149.47	0	323.31	36797000000	606	3116700000	2136300000	990870000	1938000000	1651800000	2070400000	1051400000	1604400000	1082300000	796350000	1735900000	1711400000	2606900000	1390900000	1420500000	1348200000	1545200000	1418800000	674070000	2592700000	2197600000	1590300000
O70152	O70152	Dolichol-phosphate mannosyltransferase subunit 1	Dpm1	18	18	18	67.7	29.174	0	286.84	22862000000	415	1112100000	1526600000	584290000	1426700000	983010000	1522800000	890040000	910990000	695820000	666190000	734360000	654710000	877240000	1302600000	1481000000	1170300000	861630000	1161500000	378970000	817810000	876370000	820280000
O70194	O70194	Eukaryotic translation initiation factor 3 subunit D	Eif3d	9	9	9	27.4	63.988	0	68.688	1481400000	30	63640000	54216000	0	63160000	55924000	88270000	61100000	62359000	52100000	53560000	0	53297000	74720000	69817000	51661000	83173000	0	41009000	0	67191000	124560000	137880000
O70228	O70228	Probable phospholipid-transporting ATPase IIA	Atp9a	6	3	3	6.4	118.61	0.00024679	5.3562	108790000	3	0	0	0	0	0	0	36561000	37745000	0	0	0	0	0	0	0	0	0	0	0	0	0	0
O70230;Q8BMU0	O70230	Zinc finger protein 143	Znf143	5	5	5	11.9	69.04	0	12.078	131140000	6	0	0	35162000	0	0	0	0	0	0	0	12156000	0	0	0	0	0	0	0	0	0	0	0
O70251	O70251	Elongation factor 1-beta	Eef1b	8	8	8	49.8	24.693	0	111.03	5890400000	99	203800000	251580000	302880000	145590000	321500000	151120000	179420000	192560000	279130000	207520000	195540000	241890000	503540000	218730000	147790000	271020000	137840000	107770000	219360000	345820000	359920000	580510000
O70252	O70252	Heme oxygenase 2	Hmox2	26	26	26	75.6	35.738	0	323.31	43120000000	535	1228500000	1233800000	673430000	2278800000	2278800000	2155800000	1257400000	1380200000	1391700000	1086900000	1935800000	1844800000	3646600000	1263800000	1386200000	1404400000	1200200000	1542500000	772600000	2566200000	3697100000	2651800000
O70258	O70258	Epsilon-sarcoglycan	Sgce	7	7	7	26.8	49.735	0	95.374	840020000	37	32451000	32692000	27598000	92698000	134390000	84596000	54377000	46400000	22072000	25028000	0	0	0	33028000	0	29919000	36290000	45409000	38442000	18484000	22580000	20924000
O70274	O70274	Protein tyrosine phosphatase type IVA 2	Ptp4a2	3	3	1	22.8	19.127	0	14.134	435060000	6	0	0	0	0	0	0	31699000	0	31786000	0	0	0	42889000	0	0	0	0	0	0	28641000	50740000	36210000
O70281	O70281	Protein-tyrosine sulfotransferase 1	Tpst1	6	6	6	24.1	42.132	0	14.748	801560000	37	29397000	35724000	34442000	51795000	44751000	61881000	0	0	24210000	0	23893000	13624000	34046000	0	45093000	44733000	46529000	71224000	30579000	50364000	36855000	26270000
O70293;Q8VEB1	O70293	G protein-coupled receptor kinase 6	Grk6	4	4	4	8.7	65.978	0	14.382	196490000	18	0	0	27251000	0	0	0	0	0	0	0	51951000	37549000	0	0	16839000	0	0	0	0	0	0	0
O70306;Q9EPZ6	O70306;Q9EPZ6	T-box transcription factor TBX15;T-box transcription factor TBX18	Tbx15;Tbx18	2	2	2	6.3	65.801	0.0002633	7.5175	27861000	2	0	0	0	0	9962700	0	0	0	0	0	0	0	0	0	0	0	0	0	0	0	0	0
O70309	O70309	Integrin beta-5	Itgb5	29	29	29	49.7	87.908	0	323.31	21323000000	675	586700000	632220000	348300000	652100000	744600000	639190000	1374300000	815040000	1263700000	1380800000	795350000	765780000	1236900000	734760000	462220000	534040000	626840000	667870000	703880000	1074500000	1912100000	1654200000
O70310	O70310	Glycylpeptide N-tetradecanoyltransferase 1	Nmt1	5	5	4	15.9	56.888	0	25.842	600650000	13	45569000	0	0	39275000	37851000	40543000	0	18251000	38429000	0	0	0	86370000	37165000	32646000	0	0	0	0	0	40151000	37989000
O70318	O70318	Band 4.1-like protein 2	Epb41l2	39	39	34	48.3	109.94	0	323.31	19166000000	547	1434600000	907570000	896640000	860790000	1099500000	916750000	715240000	636720000	398110000	429170000	446370000	789900000	655940000	1128200000	738420000	874110000	776890000	654220000	880700000	984240000	1013700000	1099600000
O70324	O70324	Monocarboxylate transporter 8	Slc16a2	2	2	2	8.6	60.024	0.001174	4.2062	155300000	4	46138000	34892000	0	0	0	0	0	0	0	0	0	0	0	56808000	0	0	0	0	0	0	0	0
O70325;Q91XR9	O70325;Q91XR9	Phospholipid hydroperoxide glutathione peroxidase, mitochondrial;Phospholipid hydroperoxide glutathione peroxidase, nuclear	Gpx4	7	7	7	32.5	22.228	0	33.203	2696400000	38	195050000	163000000	202250000	131340000	134190000	132480000	140490000	171320000	78054000	82012000	62565000	0	70714000	202170000	168030000	151680000	0	145460000	149970000	72554000	85868000	81394000
O70326;O88273	O70326	Gremlin-1	Grem1	4	4	4	42.9	20.71	0	25.721	580040000	18	107510000	139050000	38391000	0	0	0	57946000	20863000	30056000	32568000	0	0	0	78245000	27230000	32992000	0	0	0	0	0	0
O70378	O70378	ER membrane protein complex subunit 8	Emc8	12	12	12	68.6	23.348	0	246.61	33974000000	496	1432700000	1680000000	1551300000	1553400000	1839500000	1535200000	1409000000	1460100000	1199900000	1037100000	1581800000	1521000000	1880700000	1552600000	1666300000	1639300000	1370300000	1446600000	1203900000	1611400000	1414100000	1307300000
O70400	O70400	PDZ and LIM domain protein 1	Pdlim1	14	14	14	75.5	35.774	0	155.29	7066400000	165	261860000	206570000	404480000	268740000	402220000	283860000	286250000	60912000	277320000	272930000	212260000	339770000	245130000	262700000	256710000	366420000	277920000	193870000	353190000	477780000	509850000	610400000
O70401	O70401	Tetraspanin-6	Tspan6	4	4	4	20.4	27.333	0	28.45	2154400000	35	0	0	0	119650000	171010000	163250000	360760000	183470000	266770000	226490000	0	66398000	163890000	0	0	0	46416000	95193000	50004000	66906000	50633000	47827000
O70421	O70421	Frizzled-1	Fzd1	8	6	6	13.6	71.126	0	21.197	1290300000	23	0	0	0	118970000	80218000	82465000	80846000	103560000	97724000	71854000	0	0	74607000	0	0	0	71090000	143300000	0	0	128090000	0
O70423;Q812C9	O70423	Membrane primary amine oxidase	Aoc3	28	28	28	45.6	84.533	0	323.31	22685000000	353	323250	3936500	0	3581300000	3257100000	4081300000	21326000	14357000	257900	0	0	0	679510	7307200	0	0	4623900000	5549100000	2203900000	240740	0	1577200
O70433	O70433	Four and a half LIM domains protein 2	Fhl2	14	14	14	56.6	32.072	0	86.551	1171800000	72	0	0	52024000	41410000	44342000	0	131480000	86912000	126120000	191780000	32130000	26639000	0	0	0	0	133530000	76480000	299120000	0	27551000	21285000
O70435	O70435	Proteasome subunit alpha type-3	Psma3	7	7	7	29.8	28.405	0	15.811	859330000	37	37768000	30608000	40935000	0	35621000	0	33121000	39614000	30131000	47763000	28857000	30784000	40350000	49337000	39555000	35423000	39072000	37889000	67190000	36983000	46605000	49882000
O70439	O70439	Syntaxin-7	Stx7	5	5	5	23.4	29.82	0	37.78	782110000	45	25875000	44267000	0	29702000	35218000	33423000	41676000	44159000	43633000	60214000	0	0	53053000	52291000	45513000	53557000	0	25113000	0	0	67942000	0
O70458	O70458	Oncostatin-M-specific receptor subunit beta	Osmr	23	23	23	29.6	110.23	0	128	17855000000	386	797590000	742620000	703170000	957670000	1024200000	1027500000	835470000	972430000	727770000	668480000	568740000	693730000	585830000	740870000	751980000	907530000	387500000	374750000	292720000	620940000	1203300000	1117200000
O70472	O70472	Transmembrane protein 131	Tmem131	3	3	3	2.2	204.65	0.00025426	6.3238	169450000	6	0	0	0	0	0	24945000	0	0	0	0	0	0	0	0	0	0	0	0	0	0	0	0
O70475	O70475	UDP-glucose 6-dehydrogenase	Ugdh	25	25	25	70.2	54.831	0	218.43	18364000000	404	595410000	737970000	529920000	958340000	1027900000	659100000	559880000	692430000	535810000	675420000	198980000	218450000	477100000	1082400000	1053700000	1015500000	638200000	761350000	1018500000	606020000	1423700000	1777700000
O70492	O70492	Sorting nexin-3	Snx3	6	6	5	38.3	18.757	0	10.898	980930000	18	27701000	33919000	0	52026000	154530000	43875000	0	39429000	44967000	43151000	27152000	29163000	39010000	44011000	31561000	49161000	0	0	42723000	72132000	50318000	49780000
O70493	O70493	Sorting nexin-12	Snx12	3	2	2	14.5	19.116	0.0073165	2.6704	57265000	1	0	0	0	0	0	0	0	0	0	0	0	0	0	16525000	0	0	0	0	0	0	0	0
O70496	O70496	H(+)/Cl(-) exchange transporter 7	Clcn7	14	14	14	28.9	88.712	0	144.92	5670200000	154	210100000	268550000	60598000	268530000	141300000	304020000	485120000	462360000	309040000	399000000	271830000	238690000	239500000	297770000	180650000	227100000	65012000	146680000	0	254780000	234650000	250570000
O70503	O70503	Very-long-chain 3-oxoacyl-CoA reductase	Hsd17b12	22	22	22	78.5	34.741	0	323.31	91900000000	911	5852400000	7191200000	3066800000	4213400000	3664000000	4413300000	4562100000	4445200000	3411100000	3190400000	2139600000	1656700000	3424100000	5899900000	5150000000	5186500000	1683000000	2526300000	1013000000	2521200000	3599700000	3596500000
O70572	O70572	Sphingomyelin phosphodiesterase 2	Smpd2	22	22	22	77.1	47.466	0	161.45	15776000000	396	678150000	823250000	308540000	659420000	403640000	754970000	813020000	683120000	582840000	585610000	714230000	686520000	926960000	819710000	719070000	799720000	389640000	711780000	225360000	848330000	838190000	728130000
O70579	O70579	Peroxisomal membrane protein PMP34	Slc25a17	12	12	12	47.2	34.412	0	125.04	6620700000	185	325450000	574160000	165890000	345690000	215730000	355800000	191030000	184350000	192910000	173160000	221170000	248900000	265050000	434120000	471800000	466120000	192440000	344080000	93930000	278490000	234210000	219380000
O70583	O70583	E3 ubiquitin-protein ligase Midline-1	Mid1	4	4	4	7.5	76.135	0	13.063	817360000	21	0	0	0	40321000	43125000	61009000	0	0	0	0	0	0	0	0	0	0	162320000	48823000	239700000	0	52213000	53444000
O70589	O70589	Peripheral plasma membrane protein CASK	Cask	24	24	24	33.3	105.11	0	69.677	4263500000	155	289810000	224010000	166020000	236460000	240360000	243250000	217260000	224060000	127330000	198010000	113080000	170610000	144850000	206760000	146460000	175140000	165950000	204340000	124480000	139420000	152280000	132000000
O70591	O70591	Prefoldin subunit 2	Pfdn2	1	1	1	7.8	16.534	0.0057155	2.9623	41726000	0	0	0	0	0	0	0	0	0	0	0	0	0	0	0	0	0	0	0	0	0	0	9787100
O88207	O88207	Collagen alpha-1(V) chain	Col5a1	22	22	19	20.1	183.67	0	140.37	2711900000	119	24732000	20369000	0	290810000	343520000	142900000	205270000	437660000	137010000	168710000	0	0	31206000	43947000	0	52418000	318280000	136620000	539880000	0	0	0
O88291	O88291	DBIRD complex subunit ZNF326	Znf326	15	15	15	35.2	65.225	0	116.03	15142000000	155	821110000	638570000	543820000	515240000	759830000	531620000	407760000	273120000	353120000	286370000	435690000	415120000	546640000	586930000	335010000	358780000	950830000	782550000	1311000000	618110000	600890000	734120000
O88322	O88322	Nidogen-2	Nid2	13	13	13	15	153.91	0	36.261	912870000	22	0	0	0	0	0	0	0	0	0	0	0	79883000	156760000	0	0	0	80183000	0	148170000	0	94942000	142190000
O88327	O88327	Alpha-catulin	Ctnnal1	2	2	2	6.6	81.462	0.0033678	3.2905	19297000	1	0	0	0	0	0	0	0	0	0	0	0	0	0	0	0	0	0	0	0	0	0	4887800
O88342	O88342	WD repeat-containing protein 1	Wdr1	20	20	20	57.3	66.406	0	200.76	11632000000	196	194870000	202110000	138480000	723660000	781060000	632950000	819250000	707030000	811320000	616550000	221320000	388760000	416440000	304760000	226710000	317300000	369590000	441580000	487870000	537140000	808380000	954460000
O88343	O88343	Electrogenic sodium bicarbonate cotransporter 1	Slc4a4	13	13	13	21.9	121.48	0	99.257	2421000000	67	215050000	221630000	101780000	21875000	0	47082000	46606000	143790000	64076000	0	54289000	50080000	0	206050000	275990000	435580000	0	0	0	126800000	57303000	57690000
O88351	O88351	Inhibitor of nuclear factor kappa-B kinase subunit beta	Ikbkb	1	1	1	2.1	86.689	0.00025484	6.4022	26148000	2	0	0	0	0	0	0	0	0	0	0	0	0	0	0	0	0	0	0	0	0	0	3448400
O88384	O88384	Vesicle transport through interaction with t-SNAREs homolog 1B	Vti1b	3	3	3	19	26.713	0	10.81	391020000	13	0	0	0	0	0	19427000	0	0	19717000	53940000	0	15007000	17607000	0	20223000	0	0	0	0	0	18543000	0
O88393	O88393	Transforming growth factor beta receptor type 3	Tgfbr3	30	30	30	48	93.827	0	323.31	14506000000	398	2042400000	1846500000	827070000	771890000	925770000	830560000	135670000	138030000	90027000	70362000	128140000	132030000	168110000	1428800000	851950000	1261800000	430000000	522150000	398390000	125780000	292690000	244060000
O88396	O88396	GrpE protein homolog 2, mitochondrial	Grpel2	3	3	3	13.8	25.029	0.00025132	5.8983	103570000	1	0	0	0	0	0	0	0	0	0	0	0	29249000	0	0	0	0	0	0	0	0	0	0
O88413	O88413	Tubby-related protein 3	Tulp3	3	3	3	8.7	51.23	0.00026802	8.0848	1518400000	19	74801000	0	0	0	45177000	0	0	0	62576000	72616000	0	0	0	50381000	0	0	62179000	0	0	0	0	0
O88441	O88441	Metaxin-2	Mtx2	15	15	15	78.3	29.758	0	227.11	15174000000	373	659030000	1037900000	599680000	620980000	565120000	672110000	533420000	540260000	453480000	382760000	452990000	623250000	898040000	974520000	866050000	878390000	406040000	615200000	447580000	661690000	648920000	635860000
O88447	O88447	Kinesin light chain 1	Klc1	4	4	3	12.9	61.449	0	11.555	146670000	8	0	0	0	0	0	0	8527400	16055000	17290000	0	0	6597800	0	0	0	15667000	0	0	0	0	0	0
O88448;Q9DBS5	O88448	Kinesin light chain 2	Klc2	4	3	3	10.7	66.662	0.00024284	4.9518	221720000	4	0	0	0	0	0	0	0	0	0	0	0	0	0	0	0	0	0	0	0	0	0	23339000
O88455	O88455	7-dehydrocholesterol reductase	Dhcr7	6	6	6	22.3	53.918	0	92.411	11947000000	119	522930000	599370000	113750000	864280000	756130000	825400000	705690000	671100000	305370000	290200000	267720000	344420000	679270000	582660000	298280000	473090000	284170000	586880000	119010000	394960000	823160000	746190000
O88456;Q9D7J7	O88456	Calpain small subunit 1	Capns1	9	9	9	45.4	28.463	0	67.682	2205000000	92	53125000	25611000	56363000	84406000	120220000	46264000	83802000	149690000	116150000	153210000	35560000	65149000	84862000	86645000	68727000	89237000	70658000	76452000	73394000	148520000	226010000	130970000
O88477	O88477	Insulin-like growth factor 2 mRNA-binding protein 1	Igf2bp1	13	13	12	27.7	63.45	0	54.602	907500000	34	0	0	0	47446000	40121000	54794000	0	35088000	65401000	41613000	38947000	36882000	67622000	0	0	0	59263000	46231000	94751000	34718000	69146000	67914000
O88487	O88487	Cytoplasmic dynein 1 intermediate chain 2	Dync1i2	11	11	10	34.6	68.393	0	69.246	1879100000	111	43049000	49347000	62660000	36457000	59402000	34603000	67473000	59332000	113770000	132890000	67732000	76922000	49147000	80406000	64957000	114250000	89309000	101930000	168270000	102490000	76313000	95987000
O88502	O88502	High affinity cAMP-specific and IBMX-insensitive 3,5-cyclic phosphodiesterase 8A	Pde8a	8	8	8	11.8	93.17	0	26.337	218560000	17	0	0	0	22928000	17233000	29686000	0	15967000	0	0	0	17913000	15050000	0	0	0	0	0	0	17020000	26503000	18185000
O88520	O88520	Leucine-rich repeat protein SHOC-2	Shoc2	3	3	3	9.1	64.892	0.0073181	2.6726	219060000	5	28768000	0	0	0	0	0	0	0	0	0	0	0	0	0	0	0	0	0	0	0	0	0
O88531	O88531	Palmitoyl-protein thioesterase 1	Ppt1	5	5	5	28.1	34.49	0	13.116	2008500000	13	0	0	0	108250000	93263000	97273000	0	0	0	0	0	0	0	0	0	0	0	0	184760000	0	155890000	162270000
O88532	O88532	Zinc finger RNA-binding protein	Zfr	7	7	7	12.2	116.86	0	47.12	1226400000	32	57947000	72123000	96227000	38309000	34944000	0	26487000	0	50708000	0	0	67530000	58986000	52717000	55344000	66435000	0	61201000	74112000	118100000	66623000	0
O88543	O88543	COP9 signalosome complex subunit 3	Cops3	2	2	2	6.4	47.832	0.00025445	6.3454	22642000	2	0	0	0	0	0	0	0	0	0	0	0	0	12393000	0	0	0	0	0	0	0	0	0
O88545	O88545	COP9 signalosome complex subunit 6	Cops6	3	3	3	13	35.88	0.0002574	6.715	371000000	7	0	0	19002000	0	0	0	0	0	0	21000000	18491000	0	0	0	0	0	21315000	23808000	35123000	0	0	0
O88561	O88561	Long-chain fatty acid transport protein 3	Slc27a3	21	21	21	47.7	72.964	0	223.99	5943500000	178	0	0	0	147460000	36592000	56534000	394850000	335020000	295670000	300950000	135730000	170530000	464170000	0	0	0	58683000	151520000	27550000	460600000	1199000000	1020400000
O88569	O88569	Heterogeneous nuclear ribonucleoproteins A2/B1	Hnrnpa2b1	29	29	28	73.9	37.402	0	323.31	267420000000	1937	19407000000	14474000000	24300000000	6563900000	7630000000	8699600000	7545100000	8375000000	6382300000	5292300000	11476000000	9518100000	12302000000	8949800000	8637000000	7680600000	14760000000	8291200000	20534000000	9457400000	10094000000	10188000000
O88572;Q91VN0	O88572	Low-density lipoprotein receptor-related protein 6	Lrp6	13	13	13	11.8	180.25	0	38.793	560570000	29	36225000	0	0	34678000	51670000	55253000	0	38097000	0	0	32962000	0	0	33904000	0	31862000	41495000	46572000	0	27283000	31768000	0
O88587	O88587	Catechol O-methyltransferase	Comt	24	24	24	75.1	29.486	0	323.31	20903000000	492	556520000	576000000	465540000	1252400000	820190000	1200000000	826470000	1077300000	645020000	603610000	877150000	626720000	1389900000	682700000	591190000	642500000	907790000	978720000	902690000	931980000	1405900000	1110800000
O88630	O88630	Golgi SNAP receptor complex member 1	Gosr1	7	7	7	39.2	28.489	0	81.114	2123000000	62	64395000	70591000	39370000	144980000	156470000	133660000	83145000	114630000	66403000	63936000	87486000	84908000	91557000	71785000	51453000	72438000	54636000	70276000	0	178290000	135960000	119090000
O88653	O88653	Ragulator complex protein LAMTOR3	Lamtor3	6	6	6	62.9	13.553	0	158.88	13994000000	188	415580000	572880000	368490000	743440000	1231400000	669780000	703580000	894440000	563290000	405610000	389100000	310150000	861980000	697650000	483250000	634850000	432240000	160050000	329050000	472360000	732700000	698340000
O88676	O88676	Matrix metalloproteinase-23;Matrix metalloproteinase-23, soluble form	Mmp23	3	3	3	11	44.451	0	13.698	133060000	5	0	0	0	21812000	0	0	0	17610000	0	0	0	0	0	0	0	0	18036000	22292000	0	0	0	0
O88685	O88685	26S protease regulatory subunit 6A	Psmc3	19	19	19	53.2	49.548	0	147.35	5433900000	153	176830000	184350000	222350000	226810000	350720000	132680000	177890000	213240000	181330000	236990000	118180000	148060000	236440000	239620000	179440000	214940000	222210000	183060000	469280000	309540000	313710000	447670000
O88693	O88693	Ceramide glucosyltransferase	Ugcg	8	8	8	28.7	44.838	0	45.699	2706900000	97	144170000	181990000	46039000	159850000	133870000	169490000	158760000	164580000	184060000	95676000	125110000	158890000	73003000	197490000	90573000	75779000	33474000	56985000	0	139290000	97509000	75451000
O88696	O88696	ATP-dependent Clp protease proteolytic subunit, mitochondrial	Clpp	12	12	12	38.2	29.8	0	197.16	20848000000	341	1069600000	1197900000	862610000	1158400000	1210200000	863720000	611710000	694060000	597150000	399560000	538710000	719370000	753680000	1619600000	1289700000	1337200000	788970000	972610000	647070000	572620000	647470000	763980000
O88697	O88697	Serine/threonine-protein kinase 16	Stk16	4	4	4	17.7	34.381	0	12.136	355520000	21	15242000	14536000	0	14617000	0	24114000	25853000	0	14993000	23007000	24036000	21888000	15695000	17277000	16923000	11995000	0	0	0	24293000	14380000	17657000
O88708	O88708	Origin recognition complex subunit 4	Orc4	1	1	1	3.7	49.981	0	14.799	169160000	4	0	0	0	0	0	0	0	0	0	0	0	0	0	0	0	0	0	0	0	0	0	11168000
O88712	O88712	C-terminal-binding protein 1	Ctbp1	17	17	13	54.9	47.744	0	294.21	7581900000	202	254860000	302020000	284090000	355360000	414530000	320160000	110160000	107090000	79380000	97869000	221730000	246670000	319460000	214440000	241930000	286680000	161010000	133490000	182710000	706480000	803710000	1006000000
O88736	O88736	3-keto-steroid reductase	Hsd17b7	18	18	18	66.2	37.316	0	323.31	14850000000	342	437750000	469610000	161830000	1146700000	832740000	1137700000	1849500000	1186500000	1021500000	932720000	455410000	434270000	487540000	387780000	244890000	368330000	359840000	507110000	154720000	404520000	490950000	503380000
O88738	O88738	Baculoviral IAP repeat-containing protein 6	Birc6	10	10	10	3.9	532.16	0	15.644	513490000	13	21045000	0	0	0	0	0	0	0	0	0	33165000	0	0	0	0	0	0	0	0	64048000	0	0
O88746	O88746	Target of Myb protein 1	Tom1	5	5	5	17.1	54.325	0	23.763	2836000000	30	192670000	138980000	391960000	215880000	299620000	263700000	240600000	254280000	248500000	234720000	0	0	0	98908000	132420000	188790000	0	123960000	219370000	138640000	0	0
O88792	O88792	Junctional adhesion molecule A	F11r	11	11	11	49.3	32.423	0	156.33	10791000000	94	37042000	37288000	0	0	0	14185000	197180000	152310000	248060000	217200000	1201700000	1555700000	1938100000	27973000	0	20243000	0	0	0	1208900000	1608200000	958610000
O88811	O88811	Signal transducing adapter molecule 2	Stam2	6	4	4	15.5	57.454	0.00027739	9.3839	137000000	3	0	0	0	0	0	0	0	0	0	0	0	0	0	0	0	0	0	0	0	0	0	26602000
O88822	O88822	Lathosterol oxidase	Sc5d	8	8	8	32.4	35.062	0	20.198	1296100000	35	52214000	53659000	0	56880000	53977000	103210000	73867000	82983000	40639000	44204000	131300000	94159000	80522000	29402000	25549000	27675000	32667000	0	0	74705000	43687000	52783000
O88824	O88824	Protein JTB	Jtb	1	1	1	8.9	16.329	0.0087513	2.539	9977600	2	0	0	0	0	0	0	0	0	0	0	0	0	0	0	0	0	0	0	0	0	0	643140
O88829	O88829	Lactosylceramide alpha-2,3-sialyltransferase	St3gal5	7	7	7	24.4	47.359	0	25.043	897970000	27	0	94547000	0	23925000	25660000	31131000	31339000	0	22520000	30888000	60846000	42842000	53637000	0	26315000	51966000	0	23349000	0	36051000	33761000	37496000
O88839	O88839	Disintegrin and metalloproteinase domain-containing protein 15	Adam15	12	12	12	23.5	92.663	0	75.445	1991700000	70	67418000	73773000	43324000	47828000	47004000	44023000	164880000	102160000	69348000	116340000	100440000	105060000	158100000	60237000	67904000	53620000	22347000	50231000	34402000	153970000	162060000	141240000
O88844	O88844	Isocitrate dehydrogenase [NADP] cytoplasmic	Idh1	21	20	20	51.7	46.674	0	104.03	7103500000	169	119020000	113290000	31330000	548730000	860240000	420830000	425090000	425100000	246340000	246380000	50129000	57862000	246140000	193510000	87068000	133400000	391550000	344350000	404330000	197260000	448580000	718890000
O88856	O88856	Protein-tyrosine sulfotransferase 2	Tpst2	5	5	5	22.9	42.067	0	15.219	1051900000	26	89798000	83875000	86524000	0	44094000	83557000	80841000	85895000	61731000	60546000	0	39083000	46524000	50816000	67521000	64377000	0	46430000	0	49478000	0	0
O88876	O88876	Short-chain dehydrogenase/reductase 3	Dhrs3	5	5	5	19.9	33.652	0	14.728	592960000	17	0	0	0	46241000	0	41464000	69379000	86024000	64783000	43782000	0	0	0	43451000	0	0	45273000	71147000	0	0	0	0
O88907	O88907	E3 SUMO-protein ligase PIAS1	Pias1	2	2	2	6.5	71.617	0.0033753	3.3159	145330000	3	0	0	0	0	0	0	0	0	0	0	0	0	0	0	0	0	0	0	0	0	0	4480600
O88952;Q8JZS0	O88952	Protein lin-7 homolog C	Lin7c	6	6	5	43.7	21.834	0	44.299	2125200000	62	133480000	119590000	215160000	52770000	126570000	41531000	28571000	38088000	46105000	79419000	74309000	45692000	79196000	178160000	166200000	176940000	0	43463000	131490000	89737000	120070000	72807000
O88967	O88967	ATP-dependent zinc metalloprotease YME1L1	Yme1l1	24	24	24	37.9	80.027	0	282.41	12472000000	294	598950000	716390000	430900000	453190000	461440000	587140000	415980000	493080000	426690000	389030000	709320000	553500000	716400000	625390000	652440000	572450000	441330000	544620000	601010000	576680000	466260000	455080000
O88983	O88983	Syntaxin-8	Stx8	5	5	5	24.6	26.925	0	10.513	614960000	25	27160000	29172000	0	29085000	36868000	38319000	0	41949000	40653000	35382000	0	0	34096000	29122000	24944000	31037000	0	27852000	0	0	27821000	29853000
O88986	O88986	2-amino-3-ketobutyrate coenzyme A ligase, mitochondrial	Gcat	15	15	15	45.7	44.93	0	323.31	10129000000	289	371400000	339070000	302360000	947590000	1077000000	741520000	192730000	214800000	163080000	127930000	329950000	474910000	623170000	378690000	251930000	237570000	910070000	798180000	1207800000	328210000	272210000	216830000
O89001	O89001	Carboxypeptidase D	Cpd	37	37	37	37.5	152.4	0	195.38	10131000000	290	249770000	169380000	441540000	321970000	403190000	340350000	335210000	387930000	451310000	333640000	846020000	754700000	515840000	165300000	409000000	340210000	587130000	632350000	546370000	805650000	562020000	532400000
O89013	O89013	Leptin receptor gene-related protein	Leprot	2	2	2	10.7	14.316	0.001397	4.0637	140160000	10	0	0	0	0	0	0	0	0	0	0	0	0	0	0	0	0	0	0	0	0	0	7919700
O89016	O89016	ATP-binding cassette sub-family D member 4	Abcd4	9	9	9	19.8	68.582	0	18.402	759630000	25	0	32688000	0	47152000	0	64876000	0	49075000	0	51820000	0	26957000	44140000	36964000	0	0	41460000	60823000	0	30369000	57117000	33189000
O89017	O89017	Legumain	Lgmn	4	4	4	15.9	49.372	0	29.129	1636400000	48	80948000	93532000	93578000	80425000	88330000	49989000	33876000	0	78126000	107260000	0	42698000	63446000	112880000	78163000	111630000	69226000	82817000	147910000	51946000	56250000	81236000
O89023	O89023	Tripeptidyl-peptidase 1	Tpp1	12	12	12	42.5	61.341	0	119.6	11018000000	197	307550000	378040000	290470000	455660000	448740000	324780000	758400000	766000000	914570000	763990000	362930000	431340000	563200000	352020000	217670000	282770000	415800000	289120000	377010000	414520000	664540000	719280000
O89026	O89026	Roundabout homolog 1	Robo1	4	4	4	2.7	176.4	0.002512	3.6216	268100000	10	0	0	0	0	0	0	0	0	0	0	0	0	0	0	0	0	0	3068000	0	0	0	0
O89032	O89032	SH3 and PX domain-containing protein 2A	Sh3pxd2a	6	6	5	7.7	124.2	0	12.913	236920000	15	11045000	0	0	0	0	9966400	9461300	10445000	0	8900500	0	0	0	0	0	6742800	0	0	0	0	0	11626000
O89051	O89051	Integral membrane protein 2B;BRI2, membrane form;BRI2 intracellular domain;BRI2C, soluble form;Bri23 peptide	Itm2b	12	12	12	59.8	30.26	0	119.73	6168900000	132	113190000	199400000	154130000	258300000	520100000	415440000	480930000	525090000	785230000	347170000	125950000	165800000	227340000	184260000	114760000	143250000	117780000	126240000	221490000	128960000	225210000	212970000
O89079	O89079	Coatomer subunit epsilon	Cope	5	5	5	26.6	34.567	0	12.427	411580000	8	0	25449000	0	0	40024000	30064000	0	0	0	0	0	0	0	0	0	0	0	0	0	0	0	0
O89086	O89086	RNA-binding protein 3	Rbm3	10	10	10	66	16.604	0	323.31	45666000000	339	2620900000	2325600000	6551500000	1846000000	2295100000	1916200000	1115900000	1193300000	1454100000	1023000000	2321200000	2307200000	2014500000	1304400000	2018400000	1534700000	2056000000	846870000	2233700000	2109900000	2178900000	1993800000
O89090	O89090	Transcription factor Sp1	Sp1	2	2	2	4.6	80.731	0	11.403	247520000	14	0	0	0	0	0	0	0	0	0	0	0	0	0	0	0	0	0	0	0	0	0	17553000
P00158	P00158	Cytochrome b	Mt-Cyb	2	2	2	10	43.209	0.00027255	8.7422	2063700000	34	0	0	0	0	0	0	0	0	0	0	0	0	0	0	0	0	0	0	0	0	0	73199000
P00375	P00375	Dihydrofolate reductase	Dhfr	7	7	7	54.5	21.606	0	42.322	1468200000	38	0	28402000	0	47706000	112370000	0	0	0	0	0	0	42285000	48826000	45624000	46746000	52370000	0	0	44464000	87080000	263990000	383080000
P00397	P00397	Cytochrome c oxidase subunit 1	Mtco1	9	9	9	31.9	56.909	0	202.3	17361000000	428	481410000	831090000	533200000	891160000	742490000	581910000	840940000	566330000	754510000	764270000	662670000	399990000	763670000	802510000	616060000	637310000	450870000	680320000	435980000	707960000	699270000	729560000
P00405	P00405	Cytochrome c oxidase subunit 2	Mtco2	9	9	9	63.9	25.976	0	323.31	244390000000	1167	8174900000	8796100000	5039100000	10317000000	8407400000	11019000000	10529000000	12164000000	9708700000	8278300000	8336800000	6407900000	11645000000	11086000000	7605400000	8566200000	8749500000	11116000000	5745700000	7798200000	10569000000	8710900000
P00416	P00416	Cytochrome c oxidase subunit 3	mt-Co3	1	1	1	5.4	29.922	0.00026889	8.1979	728950000	43	13765000	21122000	192840000	29493000	12713000	22214000	20411000	20856000	17000000	33825000	36531000	18034000	11367000	21112000	23645000	16130000	130210000	58392000	129150000	12963000	10606000	11575000
P00493	P00493	Hypoxanthine-guanine phosphoribosyltransferase	Hprt1	4	4	4	20.2	24.57	0.0002578	6.7432	404880000	16	0	0	0	0	0	0	0	0	0	0	0	0	36705000	44204000	0	50525000	0	0	0	0	36165000	0
P00687	P00687	Alpha-amylase 1	Amy1	4	1	0	10	57.643	0.00071942	4.6592	42331000	1	0	0	0	0	0	0	0	0	0	0	0	0	0	0	0	0	17080000	0	0	0	0	0
P00848	P00848	ATP synthase subunit a	Mtatp6	2	2	2	8.4	25.095	0	17.786	4773700000	80	235970000	279060000	0	260070000	215550000	196950000	334710000	286900000	226170000	235570000	0	196390000	229390000	150990000	208890000	237670000	0	320690000	0	257350000	172300000	118000000
P01027	P01027	Complement C3;Complement C3 beta chain;C3-beta-c;Complement C3 alpha chain;C3a anaphylatoxin;Acylation stimulating protein;Complement C3b alpha chain;Complement C3c alpha chain fragment 1;Complement C3dg fragment;Complement C3g fragment;Complement C3d fragment;Complement C3f fragment;Complement C3c alpha chain fragment 2	C3	13	13	11	10.7	186.48	0	28.507	643970000	28	33107000	33442000	47567000	48192000	0	0	0	0	0	0	0	0	0	0	0	0	39953000	42050000	45186000	0	0	0
P01831	P01831	Thy-1 membrane glycoprotein	Thy1	7	7	7	34	18.08	0	196.22	49901000000	135	87273000	235980000	7091800	30554000	30794000	16024000	23364000000	18547000000	1409500000	4183600000	0	7459200	6607900	100520000	92784000	309440000	0	30006000	0	0	52947000	64348000
P01887	P01887	Beta-2-microglobulin	B2m	3	3	3	39.5	13.779	0	33.521	1576300000	24	0	0	0	100400000	271180000	57324000	0	0	0	0	0	0	66239000	97334000	0	0	0	0	153550000	64459000	303720000	104480000
P01897	P01897	H-2 class I histocompatibility antigen, L-D alpha chain	H2-L	14	4	2	39.5	40.711	0	18.109	2516000000	33	0	65942000	0	378400000	230210000	145430000	0	0	0	0	0	0	149190000	58744000	0	0	175460000	209300000	354490000	104400000	354300000	261560000
P01899	P01899	H-2 class I histocompatibility antigen, D-B alpha chain	H2-D1	17	12	3	45	40.836	0	203.71	28815000000	195	20584000	0	0	422740000	391020000	186670000	288490000	473330000	149150000	158510000	548870000	610980000	2356600000	12831000	0	0	157610000	333130000	286980000	2412600000	7767000000	7470900000
P01900;P01895	P01900;P01895	H-2 class I histocompatibility antigen, D-D alpha chain;H-2 class I histocompatibility antigen, alpha chain	H2-D1	20	17	8	45.8	41.11	0	260.43	38660000000	364	1300300000	1047100000	373060000	4095100000	3601100000	2853100000	235110000	159590000	123360000	211180000	761460000	575840000	931230000	1344500000	435560000	991000000	1931500000	1829400000	2863200000	1723300000	4804100000	4120800000
P01901	P01901	H-2 class I histocompatibility antigen, K-B alpha chain	H2-K1	15	8	3	50.4	41.301	0	247.98	14862000000	148	0	0	0	0	0	0	111820000	133170000	71800000	42329000	280790000	378130000	1048500000	0	0	0	0	0	0	1470200000	4775100000	3930900000
P01902	P01902	H-2 class I histocompatibility antigen, K-D alpha chain	H2-K1	21	21	14	52.2	41.489	0	323.31	59070000000	522	3027600000	2495300000	906850000	7496500000	7559700000	6477900000	194010000	117630000	65138000	0	228670000	324860000	651870000	3578000000	1621600000	2764700000	3783900000	4744200000	4579400000	1159000000	2857800000	2237600000
P84244;P02301	P84244;P02301	Histone H3.3;Histone H3.3C	H3f3a;H3f3c	2	2	1	30.1	15.328	0	11.14	279440000	17	0	0	55241000	21018000	71144000	0	0	0	0	0	19219000	0	0	0	0	28694000	36744000	17710000	51393000	0	0	10237000
P02340	P02340	Cellular tumor antigen p53	Tp53	19	19	19	65.4	43.155	0	222.33	9004500000	170	0	0	0	0	0	0	23552000	0	0	0	662360000	827320000	1567200000	0	0	0	0	0	0	2386500000	950170000	1270200000
P02468	P02468	Laminin subunit gamma-1	Lamc1	11	11	11	10.8	177.3	0	27.666	742000000	44	43678000	39389000	48824000	0	40564000	0	35007000	41029000	48250000	40425000	39634000	63959000	57725000	0	0	0	0	0	0	47648000	38223000	57317000
P02469	P02469	Laminin subunit beta-1	Lamb1	36	36	36	28.9	197.09	0	198.26	9475500000	350	544880000	391230000	404840000	436580000	562150000	385970000	487470000	537990000	559600000	519630000	379150000	450750000	453810000	268400000	362700000	273100000	399890000	290290000	597170000	445290000	284350000	367600000
P02798	P02798	Metallothionein-2	Mt2	3	3	2	65.6	6.1153	0	9.739	56855000	20	1821000	3222100	1707700	1469500	1044700	0	674180	0	0	875990	0	0	0	12506000	1505700	4695800	1057400	0	3425300	3059700	5470200	9498100
P02802	P02802	Metallothionein-1	Mt1	3	3	2	68.9	6.0181	0.0002649	7.6594	44583000	19	1706300	1961700	1604100	1418200	1593800	0	1354400	1103200	1213800	1779500	0	0	975010	7130200	1862300	2267400	0	834660	2495300	1274300	6096100	4865100
P03888	P03888	NADH-ubiquinone oxidoreductase chain 1	Mtnd1	7	7	7	15.4	36.059	0	142.8	7219600000	183	255220000	286440000	95047000	552560000	250670000	435450000	334640000	454520000	285380000	251450000	270450000	192470000	339930000	343120000	241160000	236980000	292820000	548620000	102580000	178950000	248140000	242910000
P03893	P03893	NADH-ubiquinone oxidoreductase chain 2	Mtnd2	5	5	5	17.1	38.752	0	92.698	3095500000	94	103640000	148420000	72181000	256270000	109470000	184910000	190800000	186450000	128240000	122920000	98075000	94112000	93778000	128710000	101500000	89579000	82950000	145110000	0	117730000	111390000	106170000
P03899	P03899	NADH-ubiquinone oxidoreductase chain 3	Mtnd3	1	1	1	13	13.219	0.001854	3.9502	410500000	23	0	0	0	0	0	0	0	0	0	0	0	0	0	0	0	0	0	0	0	0	0	13334000
P03903	P03903	NADH-ubiquinone oxidoreductase chain 4L	Mtnd4l	1	1	1	18.4	10.607	0.0095724	2.4951	408180000	14	0	0	0	0	0	0	0	0	0	0	0	0	0	0	0	0	0	0	0	20059000	0	0
P03911	P03911	NADH-ubiquinone oxidoreductase chain 4	Mtnd4	11	11	11	31.8	51.881	0	206.73	19306000000	369	807070000	738150000	402310000	847960000	415020000	1328100000	1047700000	861880000	790820000	673390000	583310000	390930000	566280000	622320000	607640000	594120000	832030000	635630000	439380000	1224500000	1522200000	615180000
P03921	P03921	NADH-ubiquinone oxidoreductase chain 5	Mtnd5	12	12	12	27.3	68.474	0	253.65	5999000000	242	286070000	308240000	280390000	418330000	261750000	279380000	357640000	289810000	280770000	179720000	216250000	193990000	193910000	298440000	176500000	173650000	282870000	330980000	354650000	181730000	229990000	196620000
P03930	P03930	ATP synthase protein 8	Mtatp8	2	2	2	26.9	7.7662	0	9.836	4404300000	74	0	200100000	149350000	189940000	0	176660000	162070000	141130000	234420000	246020000	222880000	280780000	164540000	220050000	286990000	252290000	182640000	252560000	116330000	240190000	141770000	129060000
P03958	P03958	Adenosine deaminase	Ada	1	1	1	4	39.991	0.007727	2.6291	0	1	0	0	0	0	0	0	0	0	0	0	0	0	0	0	0	0	0	0	0	0	0	0
P03975	P03975	IgE-binding protein	Iap	4	4	4	10.4	62.747	0	10.88	423760000	8	40595000	55226000	0	0	0	0	0	0	0	0	0	0	0	18762000	35188000	32346000	0	0	0	0	0	0
P04117	P04117	Fatty acid-binding protein, adipocyte	Fabp4	4	4	4	32.6	14.65	0	10.347	234190000	9	0	0	0	43099000	47974000	0	0	0	0	0	0	0	0	0	0	0	61295000	47558000	83845000	0	0	0
P04202	P04202	Transforming growth factor beta-1;Latency-associated peptide	Tgfb1	4	4	4	14.1	44.309	0	14.803	244320000	13	0	0	0	0	0	0	96115000	57081000	56757000	0	0	0	0	0	0	0	0	0	0	0	0	0
P04223	P04223	H-2 class I histocompatibility antigen, K-K alpha chain	H2-K1	10	2	1	34.7	41.646	0.00026302	7.4822	188620000	9	0	0	0	0	0	0	0	0	0	0	0	0	0	0	0	0	0	0	0	0	27419000	38197000
P04441	P04441	H-2 class II histocompatibility antigen gamma chain	Cd74	3	3	3	11.8	31.557	0.00072046	4.7005	59243000	3	0	0	0	0	0	0	0	0	0	0	0	0	0	0	0	0	0	0	0	0	9498100	0
P04627	P04627	Serine/threonine-protein kinase A-Raf	Araf	2	2	2	4	67.581	0.0018531	3.9406	79109000	4	0	0	0	0	0	0	0	0	0	0	0	0	0	24110000	0	0	0	0	0	0	0	0
P04918;P05366	P04918	Serum amyloid A-3 protein	Saa3	3	3	3	27.9	13.773	0.0011787	4.2716	115380000	2	0	19681000	0	0	0	0	0	0	0	0	0	0	0	32025000	0	0	0	0	0	0	0	0
P04925	P04925	Major prion protein	Prnp	7	7	7	40.2	27.977	0	81.513	3663000000	54	66267000	78971000	0	216200000	301990000	257730000	733280000	535440000	216110000	262670000	0	38483000	62403000	65189000	70524000	78449000	51329000	105290000	0	52008000	87982000	105600000
P05064;P05063	P05064	Fructose-bisphosphate aldolase A	Aldoa	27	27	26	81.9	39.355	0	323.31	28183000000	603	1234600000	1082600000	1602600000	887940000	1245400000	581060000	1049900000	1052100000	1179900000	1207200000	432450000	652820000	1028800000	2187500000	1282700000	1894600000	874890000	607340000	1766800000	1265000000	1631000000	1948600000
P05132	P05132	cAMP-dependent protein kinase catalytic subunit alpha	Prkaca	15	15	6	45.9	40.57	0	103.62	8297100000	181	308170000	295510000	158340000	404580000	323570000	412980000	398970000	386410000	326850000	367860000	456630000	528340000	304040000	429860000	355420000	433950000	191420000	276190000	115880000	442360000	393690000	473650000
P05201	P05201	Aspartate aminotransferase, cytoplasmic	Got1	5	5	5	22	46.247	0	13.337	459720000	17	0	0	0	20402000	45528000	0	35535000	47897000	0	0	0	28994000	31584000	40521000	0	37539000	0	0	0	0	42473000	40840000
P05202	P05202	Aspartate aminotransferase, mitochondrial	Got2	29	29	29	75.8	47.411	0	323.31	173300000000	1392	13744000000	10032000000	5283100000	10048000000	9585200000	6741800000	6297300000	7866200000	5004500000	4709900000	3796100000	7043100000	8775300000	13967000000	10904000000	9829700000	4786700000	6536900000	5667100000	4524100000	4577200000	3831400000
P05213	P05213	Tubulin alpha-1B chain	Tuba1b	30	30	0	82.3	50.151	0	323.31	257540000000	2341	6220600000	7702200000	5225200000	9907100000	12132000000	10430000000	10923000000	12818000000	7472300000	8385400000	7034500000	8755500000	12330000000	10086000000	9409000000	11145000000	7575900000	7871300000	9260600000	14619000000	19601000000	24714000000
P05480;P08103;Q62270;P06240	P05480	Neuronal proto-oncogene tyrosine-protein kinase Src	Src	27	27	18	68.4	60.644	0	294.5	20183000000	409	864650000	699510000	510190000	810620000	730410000	701640000	831870000	765210000	933330000	1157200000	928240000	995860000	1412400000	814900000	734850000	897320000	317620000	399490000	244700000	1339400000	1374400000	1345900000
P05533	P05533	Lymphocyte antigen 6A-2/6E-1	Ly6a	2	2	2	17.2	14.377	0	112.47	16685000000	177	866770000	757620000	262030000	1107500000	1601000000	1408400000	2275400000	2030600000	321880000	406500000	0	0	55242000	704350000	594370000	939860000	537190000	643510000	312810000	0	90919000	75746000
P05622	P05622	Platelet-derived growth factor receptor beta	Pdgfrb	32	32	31	38.7	122.8	0	323.31	28899000000	624	1449900000	1263300000	513130000	1421200000	1620700000	2206300000	1995500000	2455400000	1010200000	875750000	721300000	1018300000	1137600000	1216900000	1018200000	1227600000	972120000	1342900000	753490000	687760000	1137500000	992270000
P05977;P09542	P05977;P09542	Myosin light chain 1/3, skeletal muscle isoform;Myosin light chain 3	Myl1;Myl3	2	2	2	8.5	20.594	0.00071753	4.6105	184210000	3	0	0	0	0	0	0	0	0	0	0	0	0	0	0	0	0	0	0	154060000	0	0	0
P06151;P00342	P06151	L-lactate dehydrogenase A chain	Ldha	24	24	23	80.4	36.498	0	323.31	26945000000	518	1456400000	1235700000	887350000	874550000	770510000	633960000	1099700000	1135200000	838460000	1385900000	473360000	697410000	928610000	2099900000	1403000000	1665100000	711960000	802080000	910080000	1365700000	2052800000	1852900000
P06339	P06339	H-2 class I histocompatibility antigen, D-37 alpha chain	H2-T23	9	5	5	31.1	40.875	0	20.39	2051600000	35	71140000	106850000	0	159800000	166490000	136160000	52870000	0	0	0	0	0	29273000	74549000	42145000	26934000	0	97994000	0	63218000	353610000	364720000
P06537	P06537	Glucocorticoid receptor	Nr3c1	4	4	4	8	86.052	0.00025981	7.0375	56858000	6	0	0	0	0	0	0	0	0	0	0	0	0	0	0	0	0	0	0	0	0	8828100	9087600
P06745;CON__Q3ZBD7	P06745	Glucose-6-phosphate isomerase	Gpi	22	22	22	48.4	62.766	0	257.62	6246500000	178	244270000	227950000	249300000	153910000	149600000	84614000	245340000	233000000	282610000	354280000	163590000	255740000	245500000	548810000	225090000	341760000	158640000	216130000	59398000	323150000	418860000	443240000
P06795;P21447;P21440	P06795	Multidrug resistance protein 1B	Abcb1b	35	35	33	39.3	140.99	0	226.7	7957300000	266	281660000	246320000	382180000	245570000	207750000	418900000	255090000	566690000	335790000	438650000	609910000	732500000	351030000	174450000	249140000	243190000	167610000	265230000	113750000	631290000	386260000	379810000
P06797	P06797	Cathepsin L1;Cathepsin L1 heavy chain;Cathepsin L1 light chain	Ctsl	12	12	12	53.3	37.547	0	103.61	3922500000	169	161130000	133770000	149830000	217950000	264700000	127670000	178990000	195190000	269130000	243750000	139110000	141330000	225580000	166070000	96537000	95515000	231190000	191320000	405760000	116790000	139520000	138310000
P06801	P06801	NADP-dependent malic enzyme	Me1	3	3	3	9.6	63.953	0.00025747	6.7284	78708000	9	0	0	0	0	0	0	0	0	0	0	0	0	0	0	0	0	0	0	0	14952000	0	0
P06802	P06802	Ectonucleotide pyrophosphatase/phosphodiesterase family member 1;Alkaline phosphodiesterase I;Nucleotide pyrophosphatase	Enpp1	32	32	32	52	103.17	0	297.49	10751000000	240	973230000	1070300000	429810000	175360000	94546000	185920000	140700000	156650000	466580000	446430000	86227000	144620000	342200000	2265000000	704830000	1092200000	130000000	51100000	13756000	163630000	386660000	275620000
P06869	P06869	Urokinase-type plasminogen activator;Urokinase-type plasminogen activator long chain A;Urokinase-type plasminogen activator short chain A;Urokinase-type plasminogen activator chain B	Plau	16	16	16	56.6	48.267	0	143.8	5156200000	116	134510000	60489000	357350000	187490000	127390000	136350000	382430000	430810000	1285700000	1230300000	127120000	149400000	144830000	32380000	111020000	114380000	68891000	0	29681000	108060000	18414000	31314000
P07091	P07091	Protein S100-A4	S100a4	5	5	5	34.7	11.721	0	78.806	5714200000	98	345170000	146860000	0	229750000	378480000	254690000	468740000	390640000	115500000	361300000	26429000	0	141490000	100850000	90441000	53711000	438900000	571990000	1155800000	85179000	0	204310000
P07141	P07141	Macrophage colony-stimulating factor 1;Processed macrophage colony-stimulating factor 1	Csf1	7	7	7	19.9	60.648	0	42.731	479640000	27	0	0	0	43919000	51073000	51860000	50008000	40637000	0	0	0	0	0	0	0	0	38128000	0	47333000	42770000	0	0
P07214	P07214	SPARC	Sparc	16	16	16	62.6	34.45	0	310.39	37980000000	493	1940700000	1688500000	2352200000	1647100000	3812500000	1794400000	2641900000	2363700000	3105500000	1631500000	757260000	767440000	1554600000	1237700000	992310000	1116300000	2330700000	1408800000	3939100000	726400000	574620000	814000000
P07356	P07356	Annexin A2	Anxa2	34	34	33	81.4	38.676	0	323.31	146330000000	1413	3504000000	6454900000	1675600000	11134000000	14862000000	6206500000	8590100000	15770000000	6025400000	7270500000	1336300000	893050000	7940100000	4536100000	6468300000	6714100000	2697100000	2319500000	2000500000	3824300000	8707500000	5448900000
P07607	P07607	Thymidylate synthase	Tyms	6	6	6	25.7	34.958	0	86.946	543140000	24	0	15218000	0	23372000	18129000	18313000	0	0	0	0	21565000	21651000	42852000	21102000	21189000	33985000	0	0	0	87206000	48973000	76014000
P07742	P07742	Ribonucleoside-diphosphate reductase large subunit	Rrm1	19	19	19	40.2	90.209	0	129.44	2231200000	62	0	17103000	0	31173000	34793000	53516000	22617000	49984000	0	0	117680000	90492000	147170000	0	46080000	40707000	0	0	0	214240000	348620000	598850000
P07901	P07901	Heat shock protein HSP 90-alpha	Hsp90aa1	52	34	34	62.6	84.787	0	323.31	42147000000	888	1696800000	1613000000	1366800000	1264900000	1430300000	1258900000	1572000000	1550400000	1641800000	1875400000	1625800000	2416600000	1709000000	2316300000	1974000000	2377500000	1373700000	1516000000	1469800000	2774700000	2413700000	3196200000
P08003	P08003	Protein disulfide-isomerase A4	Pdia4	47	47	47	60.5	71.982	0	323.31	51640000000	845	3873400000	2725300000	2535100000	2461200000	2268500000	1414100000	2667400000	2664000000	3383100000	3298500000	1261300000	2063400000	2210900000	3103800000	1964800000	2417600000	1699600000	1267000000	2680900000	1429500000	1761400000	1687500000
P08030	P08030	Adenine phosphoribosyltransferase	Aprt	8	8	8	65	19.724	0	99.177	1713400000	89	75461000	43172000	110870000	67474000	86824000	48976000	33274000	48941000	42091000	47269000	35925000	45480000	56092000	90792000	64323000	98052000	73814000	66514000	140730000	114970000	139700000	147290000
P08074	P08074	Carbonyl reductase [NADPH] 2	Cbr2	16	16	15	81.6	25.958	0	189.01	11299000000	274	505680000	625240000	76571000	1306600000	1263000000	729300000	6230000	0	93303000	85882000	98277000	165860000	371110000	1069900000	244540000	390660000	905450000	1162100000	1127100000	118570000	357550000	405210000
P08113	P08113	Endoplasmin	Hsp90b1	69	69	67	69.8	92.475	0	323.31	343230000000	3921	23272000000	15490000000	23072000000	16993000000	16140000000	9691300000	15846000000	16564000000	19274000000	18167000000	8752000000	13595000000	13530000000	15868000000	13036000000	13915000000	14388000000	11282000000	24549000000	8798200000	10876000000	10839000000
P08121	P08121	Collagen alpha-1(III) chain	Col3a1	37	37	32	43.1	138.94	0	323.31	4238300000	198	43014000	33054000	60858000	382850000	343590000	93735000	171070000	354800000	48161000	44407000	0	0	50947000	211230000	55792000	156830000	491390000	275400000	2029400000	12774000	47408000	76135000
P08207	P08207	Protein S100-A10	S100a10	3	3	3	45.4	11.186	0	123.73	15310000000	192	438340000	676720000	357340000	860420000	1018600000	870030000	1405600000	1427300000	471140000	456800000	109250000	164200000	738190000	371730000	486250000	572830000	178860000	174120000	244110000	322170000	847550000	959250000
P08228	P08228	Superoxide dismutase [Cu-Zn]	Sod1	10	10	10	63	15.942	0	48.862	12318000000	169	333430000	363390000	528080000	611190000	666200000	342080000	452820000	465260000	397910000	547970000	311230000	385310000	584360000	682500000	292610000	427290000	713320000	524450000	1564600000	731510000	803160000	800390000
P08249	P08249	Malate dehydrogenase, mitochondrial	Mdh2	26	26	26	68.9	35.611	0	323.31	516390000000	2133	24857000000	18903000000	30577000000	26085000000	28897000000	21986000000	19416000000	22777000000	20853000000	19556000000	22163000000	28541000000	20822000000	22872000000	20227000000	21235000000	33057000000	24601000000	44862000000	14038000000	11668000000	11426000000
P08556	P08556	GTPase NRas	Nras	12	3	2	67.7	21.199	0	12.641	3689300000	23	0	0	0	0	0	0	247150000	300220000	0	159750000	244930000	194740000	0	0	0	233330000	0	0	0	225550000	0	0
P08752	P08752	Guanine nucleotide-binding protein G(i) subunit alpha-2	Gnai2	29	29	18	83.9	40.489	0	323.31	269170000000	2263	9353400000	9044700000	4754700000	6827200000	5277400000	8113400000	17360000000	16836000000	12010000000	13805000000	15575000000	16580000000	17360000000	9672800000	7956700000	9842000000	4355600000	7088600000	2425300000	16824000000	17194000000	17301000000
P09041	P09041	Phosphoglycerate kinase 2	Pgk2	6	1	1	16.5	44.852	0.0042035	3.0568	66143000	1	0	0	0	0	0	0	0	0	0	0	69854000	0	0	0	0	0	0	0	0	0	0	0
P09055	P09055	Integrin beta-1	Itgb1	43	43	43	58.4	88.231	0	323.31	283450000000	2850	11254000000	9616200000	11430000000	9150600000	8098000000	9865100000	22655000000	16617000000	21147000000	19549000000	13453000000	14581000000	12473000000	7320400000	10917000000	10143000000	7926800000	7119900000	6851200000	11937000000	10379000000	10355000000
P09103	P09103	Protein disulfide-isomerase	P4hb	52	52	52	83.3	57.058	0	323.31	144190000000	1982	6484600000	4464200000	4278200000	7669700000	7840800000	3860100000	8683100000	12245000000	13750000000	13684000000	4229900000	4674000000	5705900000	4324700000	3239400000	3435600000	8028800000	4947800000	11680000000	4186700000	4753100000	4373100000
P09242	P09242	Alkaline phosphatase, tissue-nonspecific isozyme	Alpl	29	29	29	59.9	57.514	0	323.31	22710000000	424	535430000	599240000	191820000	1630100000	4855000000	3303000000	21696000	0	0	0	26941000	18576000	0	498320000	192050000	208330000	4189400000	4864800000	1630900000	15400000	0	17409000
P09405	P09405	Nucleolin	Ncl	33	33	33	42.9	76.722	0	304.09	35291000000	616	2373600000	1358000000	2724200000	1910600000	2384900000	2054800000	1148600000	1568600000	1150500000	941380000	1764600000	1994900000	1253900000	1038000000	1204200000	1157800000	2430700000	1281400000	2682600000	1512600000	1147500000	1306700000
P09411	P09411	Phosphoglycerate kinase 1	Pgk1	29	29	24	79.4	44.55	0	323.31	56708000000	881	2261600000	2295700000	2562000000	1928900000	2415400000	1067300000	1259900000	1413800000	1114300000	1272700000	858770000	1378300000	1871100000	4869100000	3113500000	4601100000	1489600000	1485000000	3411700000	2984100000	4563800000	5003400000
P09535	P09535	Insulin-like growth factor II;Insulin-like growth factor II;Preptin	Igf2	5	5	5	32.2	20.03	0	79.334	465720000	9	0	0	0	0	0	0	0	0	321940000	196780000	0	0	0	0	0	0	0	0	0	0	0	0
P09671	P09671	Superoxide dismutase [Mn], mitochondrial	Sod2	12	12	12	79.7	24.603	0	293.27	27407000000	314	2080700000	1864200000	1163600000	1239200000	1531400000	603650000	352710000	460540000	465080000	382230000	337590000	383070000	666160000	3522100000	1590600000	1974200000	2132700000	1239100000	2142400000	546950000	910350000	670550000
P09925	P09925	Surfeit locus protein 1	Surf1	10	10	10	48.4	34.798	0	88.998	10757000000	95	463730000	611260000	0	415780000	475310000	341890000	487610000	415960000	257020000	461420000	281850000	230310000	358330000	758580000	471000000	434860000	967960000	486160000	553020000	274380000	440410000	255360000
P0C0A3	P0C0A3	Charged multivesicular body protein 6	Chmp6	3	3	3	19.5	23.415	0	34.126	608230000	19	16819000	0	0	30927000	112320000	28832000	20936000	25541000	21725000	0	0	0	43115000	30374000	24452000	24163000	0	0	0	25797000	81062000	23425000
Q3THW5;P0C0S6	Q3THW5;P0C0S6	Histone H2A.V;Histone H2A.Z	H2afv;H2afz	4	3	3	48.4	13.509	0	9.8467	487130000	13	37959000	48433000	0	18083000	33856000	52970000	0	16213000	0	0	0	0	24097000	35240000	0	99660000	0	0	0	0	20189000	14490000
P0C8K7	P0C8K7	Small integral membrane protein 1	Smim1	1	1	1	15.4	8.764	0	19.185	141980000	6	0	0	0	0	0	0	0	0	0	0	0	0	0	0	0	0	0	0	22410000	0	0	0
P0C913	P0C913	Overexpressed in colon carcinoma 1 protein homolog		1	1	1	34.9	6.453	0	31.995	558000000	32	0	0	0	0	40498000	27368000	31740000	27629000	18376000	22274000	24814000	0	0	0	0	0	50541000	30525000	46003000	43007000	53362000	73898000
P0CB42	P0CB42	Alkylated DNA repair protein alkB homolog 1	Alkbh1	2	2	2	5.4	43.746	0.0029392	3.4554	347620000	6	0	0	0	0	0	0	0	0	0	0	0	0	0	0	0	0	0	0	0	5319900	0	0
P0CW02;P0CW03	P0CW02	Lymphocyte antigen 6C1	Ly6c1	5	5	5	30.5	14.192	0	52.708	3389800000	32	0	123460000	0	0	315430000	301460000	981830000	630950000	0	243970000	0	0	0	0	0	0	0	222760000	0	0	0	0
P0DN34	P0DN34			2	2	2	33.3	6.954	0	9.8067	1060500000	46	60506000	65872000	45737000	61298000	0	52810000	46945000	52970000	0	0	35455000	0	68678000	56345000	0	48838000	42748000	48793000	0	0	38311000	0
P0DN91;P0DN90;P0DN89	P0DN91;P0DN90;P0DN89			2	2	2	17.9	14.238	0.00028011	9.6896	546900000	20	0	0	0	0	59144000	28834000	0	23040000	38595000	0	0	0	45823000	0	17795000	0	0	0	0	46699000	76406000	0
P0DOV1	P0DOV1			15	8	3	52.7	46.977	0	30.189	459540000	15	0	0	0	0	0	0	0	0	0	0	0	0	0	0	0	0	0	0	0	0	153390000	180590000
P0DOV2	P0DOV2			16	16	8	34.9	69.437	0	66.142	1468100000	72	98325000	87785000	0	131930000	145750000	130660000	0	0	0	0	0	0	15577000	58324000	57624000	81819000	0	44612000	69676000	27459000	199220000	145130000
P10107	P10107	Annexin A1	Anxa1	21	21	20	66.8	38.734	0	323.31	9259300000	296	212150000	229540000	195630000	455330000	571930000	325890000	759930000	867100000	400300000	696140000	207140000	109420000	343530000	292530000	266700000	307490000	379150000	393410000	535140000	358520000	586100000	361950000
P10126;P62631	P10126	Elongation factor 1-alpha 1	Eef1a1	30	30	30	69.3	50.113	0	323.31	207240000000	1960	6628000000	7709100000	6167700000	8374400000	11128000000	6660000000	6593800000	7313500000	6490900000	6954200000	6178100000	6484800000	9757300000	10072000000	7767500000	9558800000	5154400000	4853600000	8657400000	11242000000	14960000000	17064000000
P10287	P10287	Cadherin-3	Cdh3	3	3	3	5.5	90.611	0	15.588	330810000	14	0	0	0	54955000	40648000	45223000	0	0	0	33525000	0	0	0	0	0	0	45504000	51414000	29742000	0	0	0
P10404;P11370	P10404	MLV-related proviral Env polyprotein;Surface protein;Transmembrane protein		16	16	16	28.4	69.612	0	169.07	4162500000	116	105470000	95593000	202750000	99609000	77089000	64470000	291370000	464790000	230690000	250210000	375260000	259830000	217880000	97233000	87456000	109410000	0	80844000	0	201400000	318530000	237800000
P10493	P10493	Nidogen-1	Nid1	30	30	30	36.1	136.54	0	139.05	5365100000	196	285510000	236190000	224740000	181400000	327630000	243850000	304700000	251530000	422150000	251440000	28233000	92723000	296390000	184860000	136610000	202550000	451250000	296420000	598140000	200600000	202720000	218120000
P10605	P10605	Cathepsin B;Cathepsin B light chain;Cathepsin B heavy chain	Ctsb	19	19	19	52.8	37.279	0	323.31	38166000000	511	2228700000	2153100000	1756800000	1341400000	990310000	550990000	1243100000	888930000	2084700000	2425700000	634830000	728860000	1633600000	3448600000	1929300000	2689000000	1610700000	1293500000	2623400000	1367000000	1664800000	2021600000
P10630	P10630	Eukaryotic initiation factor 4A-II;Eukaryotic initiation factor 4A-II, N-terminally processed	Eif4a2	14	2	2	34.6	46.402	0.0046368	3.024	202080000	2	0	0	0	0	0	0	0	0	0	0	0	0	0	31655000	0	0	0	0	0	0	31160000	0
P10639	P10639	Thioredoxin	Txn	9	9	9	66.7	11.675	0	71.276	28266000000	312	812220000	944420000	1373600000	1456700000	1760900000	1015000000	715660000	758750000	590100000	630410000	666360000	893950000	1228800000	1329900000	1047800000	1203900000	906910000	695000000	1655600000	1838200000	2370100000	2645600000
P10649;P19639	P10649;P19639	Glutathione S-transferase Mu 1;Glutathione S-transferase Mu 3	Gstm1;Gstm3	4	4	2	21.1	25.97	0	25.193	636150000	21	0	0	0	87984000	95267000	0	0	0	0	0	0	0	42366000	60874000	0	0	0	0	0	0	77883000	48736000
P10711	P10711	Transcription elongation factor A protein 1	Tcea1	9	9	9	33.9	33.88	0	38.091	965300000	43	0	0	50655000	55294000	66459000	45740000	0	0	0	0	0	49493000	53051000	45685000	41014000	45963000	39380000	52626000	81017000	62149000	73580000	77589000
P10810	P10810	Monocyte differentiation antigen CD14	Cd14	11	11	11	35.5	39.203	0	68.344	3069900000	61	640830000	551000000	270420000	0	51498000	0	0	0	0	0	0	0	0	389390000	288060000	439510000	0	0	0	83298000	99314000	124480000
P10833	P10833	Ras-related protein R-Ras	Rras	11	9	9	56	23.764	0	104.31	10061000000	145	266590000	370150000	156950000	479810000	294970000	409160000	745870000	656070000	344080000	349270000	143000000	199090000	327120000	483370000	308560000	428250000	199070000	359250000	175440000	587810000	917170000	919060000
P10852	P10852	4F2 cell-surface antigen heavy chain	Slc3a2	29	29	29	56.5	58.336	0	323.31	136650000000	1142	5760400000	5337100000	4797600000	7041100000	7659600000	6531200000	5714300000	6739100000	2731400000	3223200000	8031100000	7408700000	7672400000	4122300000	6489500000	7539400000	3515400000	4085300000	2353000000	7986600000	6140200000	6392300000
Q8CGP2;Q8CGP1;Q64475;P10853;Q9D2U9;Q8CGP0;P70696;Q64524	Q8CGP2;Q8CGP1;Q64475;P10853;Q9D2U9;Q8CGP0;P70696;Q64524	Histone H2B type 1-P;Histone H2B type 1-K;Histone H2B type 1-B;Histone H2B type 1-F/J/L;Histone H2B type 3-A;Histone H2B type 3-B;Histone H2B type 1-A;Histone H2B type 2-E	Hist1h2bp;Hist1h2bk;Hist1h2bb;Hist1h2bf;Hist3h2ba;Hist3h2bb;Hist1h2ba;Hist2h2be	9	9	1	58.7	13.992	0	87.406	8379700000	90	269130000	504260000	252170000	192800000	662820000	479380000	0	126610000	115970000	0	441590000	249570000	344190000	225420000	146750000	2021600000	173860000	466520000	352330000	130430000	156970000	156320000
Q6ZWY9;Q64525;Q64478;P10854	Q6ZWY9;Q64525;Q64478;P10854	Histone H2B type 1-C/E/G;Histone H2B type 2-B;Histone H2B type 1-H;Histone H2B type 1-M	Hist1h2bc;Hist2h2bb;Hist1h2bh;Hist1h2bm	9	1	1	58.7	13.906	1	-2	16182000	1	0	0	0	0	0	0	0	0	0	0	0	0	0	0	0	0	0	0	0	0	0	341930	+
P10923	P10923	Osteopontin	Spp1	5	5	5	31	32.459	0	22.859	262050000	16	8752700	16200000	117670000	0	0	0	0	0	51898000	54555000	0	0	0	0	49357000	10418000	0	0	0	0	0	0
P11087;CON__Q862S4	P11087	Collagen alpha-1(I) chain	Col1a1	63	63	62	73.4	138.03	0	323.31	49483000000	1199	1684000000	1119500000	2331600000	3563800000	3450500000	2236700000	2363400000	2819700000	2560600000	2221000000	1183800000	1667100000	1075300000	1381800000	1758000000	1792500000	4722900000	3075100000	10402000000	1096600000	737240000	956940000
P11103	P11103	Poly [ADP-ribose] polymerase 1	Parp1	8	8	8	10.7	113.1	0	12.596	1018100000	28	0	53357000	0	38941000	89047000	60307000	0	0	0	0	70411000	45589000	109390000	62199000	23192000	61324000	31852000	0	33187000	49007000	72609000	94659000
P11152	P11152	Lipoprotein lipase	Lpl	5	5	5	16	53.109	0	112.41	882890000	27	0	36335000	0	118850000	291280000	67883000	57326000	25334000	0	0	0	0	0	0	0	0	40533000	51647000	42299000	0	0	0
P11214	P11214	Tissue-type plasminogen activator;Tissue-type plasminogen activator chain A;Tissue-type plasminogen activator chain B	Plat	4	4	4	11.6	63.096	0	10.139	130420000	8	0	0	0	0	38143000	23941000	0	0	24032000	0	0	0	0	0	0	0	0	0	0	0	0	0
P11276	P11276	Fibronectin;Anastellin	Fn1	108	108	108	65.5	272.53	0	323.31	174130000000	2832	4503200000	6957300000	4189900000	9297600000	16461000000	11013000000	6390500000	6166100000	8411200000	4773300000	5601100000	5464500000	6226400000	5641900000	4900800000	12681000000	12456000000	7011200000	20947000000	3552800000	5717900000	7112000000
P11352	P11352	Glutathione peroxidase 1	Gpx1	7	7	7	44.3	22.329	0	22.639	842490000	29	65103000	84870000	49613000	43534000	64286000	0	37638000	50731000	0	30758000	0	31062000	0	63625000	57575000	49031000	70799000	45396000	84622000	0	0	0
P11404	P11404	Fatty acid-binding protein, heart	Fabp3	3	3	3	28.6	14.819	0.0002454	5.1751	97739000	2	0	0	0	0	0	0	0	0	0	56220000	0	0	0	0	0	0	0	0	0	0	0	0
P11438	P11438	Lysosome-associated membrane glycoprotein 1	Lamp1	12	12	12	30.3	43.865	0	302.75	76007000000	601	2639200000	2153100000	4573300000	3989200000	4965600000	4214900000	6879800000	4895000000	5164500000	5616800000	3609200000	3126100000	2226600000	1705600000	2333400000	2473300000	2663500000	2589900000	3597300000	1607100000	1467600000	2140900000
P11440;Q64261;Q99J95;Q3V3A1;Q04899;O35495;Q04735;Q14AX6	P11440	Cyclin-dependent kinase 1	Cdk1	18	18	16	73.7	34.106	0	306.8	11682000000	241	273050000	301850000	324540000	321410000	217600000	252340000	59876000	128160000	130910000	190550000	471680000	673440000	623180000	256990000	632830000	640420000	133830000	213770000	51889000	1360400000	1366000000	1481500000
P11499	P11499	Heat shock protein HSP 90-beta	Hsp90ab1	57	55	37	72.7	83.28	0	323.31	275510000000	2769	8406800000	8709300000	8934900000	7852200000	8073300000	6625800000	7333400000	8425300000	7963200000	9241700000	12711000000	15388000000	11836000000	11865000000	12624000000	15658000000	7643800000	7760900000	7167300000	20519000000	17642000000	23510000000
P11609;P11610	P11609;P11610	Antigen-presenting glycoprotein CD1d1;Antigen-presenting glycoprotein CD1d2	Cd1d1;Cd1d2	5	5	5	15.2	38.554	0	17.478	1060100000	15	0	55825000	0	84200000	98135000	111420000	129880000	74476000	0	0	0	0	67607000	0	0	0	0	0	0	56640000	65493000	76157000
P11672	P11672	Neutrophil gelatinase-associated lipocalin	Lcn2	2	2	2	16	22.875	0.0033632	3.2449	69822000	3	0	19392000	0	0	0	0	0	0	0	0	0	0	0	0	0	0	0	0	0	0	0	0
P11688	P11688	Integrin alpha-5;Integrin alpha-5 heavy chain;Integrin alpha-5 light chain	Itga5	41	41	41	38.4	115.04	0	323.31	142100000000	1735	6356600000	6573200000	10446000000	4944900000	5992400000	5701100000	9395400000	7559100000	9542200000	7823600000	4816000000	5497200000	4985000000	4150900000	6076100000	7246700000	6282900000	4004400000	7126800000	6609400000	5248900000	5975300000
P11881	P11881	Inositol 1,4,5-trisphosphate receptor type 1	Itpr1	55	49	46	28.7	313.16	0	318.34	9979400000	308	472280000	585060000	131520000	814230000	456010000	830710000	268850000	397650000	204020000	162190000	185990000	202270000	361960000	742160000	599520000	601100000	294500000	593570000	125050000	343930000	432400000	417610000
P11928	P11928	2-5-oligoadenylate synthase 1A	Oas1a	18	18	18	50.7	42.428	0	256.32	9558400000	208	231110000	92549000	5347300	2208400000	1288100000	1203100000	0	0	0	0	0	0	0	211580000	0	163030000	608210000	1160500000	615070000	23798000	533570000	478890000
P11930	P11930	Nucleoside diphosphate-linked moiety X motif 19, mitochondrial	Nudt19	12	12	12	54.3	40.32	0	70.224	1567500000	70	128350000	73940000	121070000	72472000	49157000	42702000	79805000	94154000	63112000	51860000	28603000	30924000	32089000	62127000	114660000	81584000	118270000	57211000	109130000	41819000	0	26827000
P11983	P11983	T-complex protein 1 subunit alpha	Tcp1	25	25	25	59.2	60.448	0	133.23	12573000000	313	620890000	520160000	496220000	416800000	776430000	485010000	596740000	507420000	643430000	608630000	472050000	479620000	493800000	556490000	560860000	571720000	387760000	369030000	545660000	691090000	573930000	625030000
P12023	P12023	Amyloid beta A4 protein;N-APP;Soluble APP-alpha;Soluble APP-beta;C99;Beta-amyloid protein 42;Beta-amyloid protein 40;C83;P3(42);P3(40);C80;Gamma-secretase C-terminal fragment 59;Gamma-secretase C-terminal fragment 57;Gamma-secretase C-terminal fragment 50;C31	App	30	30	29	51.4	86.721	0	238.97	14613000000	353	375720000	385350000	466410000	669750000	865390000	769770000	968690000	942230000	1262600000	897910000	698640000	693370000	544530000	366290000	368880000	460520000	623390000	517730000	752800000	741440000	589180000	491840000
P12032	P12032	Metalloproteinase inhibitor 1	Timp1	5	5	5	40.5	22.628	0	29.356	1394800000	27	107310000	114160000	88977000	75426000	0	0	59127000	68456000	129310000	156480000	32144000	47375000	0	68606000	89572000	82059000	0	0	0	0	61076000	71216000
P12265	P12265	Beta-glucuronidase	Gusb	1	1	1	3.7	74.194	0.0016268	4.0129	11978000	1	0	0	0	0	0	0	0	0	0	0	0	0	8754700	0	0	0	0	0	0	0	0	0
P12367	P12367	cAMP-dependent protein kinase type II-alpha regulatory subunit	Prkar2a	16	13	13	47.4	45.389	0	145.48	2977300000	113	37488000	48257000	122490000	91480000	145160000	100830000	267760000	203270000	120720000	167130000	132720000	172050000	138890000	85507000	73530000	79490000	119160000	93141000	172700000	177500000	189120000	199130000
P12382	P12382	ATP-dependent 6-phosphofructokinase, liver type	Pfkl	22	22	17	41.7	85.359	0	291.07	10110000000	182	142730000	286650000	27852000	206200000	237770000	174340000	30722000	10296000	87746000	57511000	41192000	16286000	153780000	714130000	329690000	784960000	101210000	179040000	46766000	656140000	2022000000	2352800000
P12787	P12787	Cytochrome c oxidase subunit 5A, mitochondrial	Cox5a	9	9	9	59.6	16.101	0	136.34	17145000000	345	536580000	747970000	1257400000	602550000	1157600000	823740000	641720000	853490000	472870000	400190000	484290000	356900000	745310000	913470000	477090000	585120000	1251100000	798450000	1891500000	370360000	787820000	557490000
P12815	P12815	Programmed cell death protein 6	Pdcd6	11	11	11	67.5	21.867	0	123.08	11322000000	255	225270000	315750000	167280000	833060000	1072100000	751730000	385840000	535410000	414700000	330740000	232770000	262660000	603330000	352510000	392320000	509310000	539250000	538790000	319720000	438730000	777390000	668990000
P12970	P12970	60S ribosomal protein L7a	Rpl7a	10	10	10	44.4	29.976	0	50.841	2345400000	78	75831000	119330000	139300000	108560000	300320000	213940000	79947000	58108000	58602000	54019000	95310000	68075000	76653000	150140000	39428000	101990000	62165000	66092000	58840000	75793000	129250000	85894000
P13011;Q99PL7;Q6T707	P13011	Acyl-CoA desaturase 2	Scd2	17	17	11	60.6	40.916	0	261.6	21606000000	404	1506600000	1734300000	873620000	671720000	631030000	860400000	341710000	477190000	527910000	555010000	2095700000	1881800000	1732400000	725730000	931570000	1018700000	99688000	235660000	24329000	1497400000	844860000	845110000
P13020;CON__Q3SX14	P13020;CON__Q3SX14	Gelsolin	Gsn	24	24	24	41.8	85.941	0	323.31	14766000000	393	454040000	393690000	606890000	398050000	619270000	576620000	1006400000	686730000	1675700000	1752400000	454860000	500160000	464870000	381760000	265910000	317320000	798820000	651880000	1351300000	462030000	581780000	641800000			+
P13439	P13439	Uridine 5-monophosphate synthase;Orotate phosphoribosyltransferase;Orotidine 5-phosphate decarboxylase	Umps	14	14	14	44.1	52.292	0	80.055	1650800000	35	0	53711000	0	68461000	58083000	47341000	55221000	40047000	33009000	63688000	0	60194000	54844000	63969000	69813000	0	115980000	0	70829000	75741000	166990000	237000000
P13504	P13504	Interleukin-1 receptor type 1;Interleukin-1 receptor type 1, membrane form;Interleukin-1 receptor type 1, soluble form	Il1r1	4	4	4	10.9	66.697	0	14.352	274330000	7	0	0	0	0	63622000	45712000	0	0	0	0	0	0	0	0	0	0	0	0	0	0	0	46083000
P13516	P13516	Acyl-CoA desaturase 1	Scd1	10	4	4	36.3	41.046	0	62.605	4378100000	45	494390000	385790000	0	171650000	146930000	327900000	102530000	0	0	0	224500000	300740000	246740000	165850000	138640000	246340000	0	0	0	214480000	0	235920000
P13541	P13541	Myosin-3	Myh3	2	2	2	2.2	223.79	0.006946	2.7665	916200000	4	0	0	0	0	0	0	267890000	0	0	0	0	0	0	0	0	0	0	0	0	0	0	0
P13595	P13595	Neural cell adhesion molecule 1	Ncam1	34	34	34	45.3	119.43	0	323.31	79261000000	1044	1558900000	1320000000	1626900000	1900200000	1735700000	2215900000	10660000000	7844100000	3800400000	6898000000	4170600000	4530000000	3526700000	1422500000	1901300000	2261000000	1755500000	1859300000	1483400000	4466300000	4151800000	3834600000
P13597	P13597	Intercellular adhesion molecule 1	Icam1	11	11	11	23.6	58.844	0	122.37	1089500000	29	0	0	0	0	0	0	81252000	159520000	0	0	0	0	0	0	0	0	0	0	0	97883000	279670000	233890000
P13808;P16283	P13808	Anion exchange protein 2	Slc4a2	15	15	15	20.3	136.81	0	49.628	2190100000	63	46052000	61239000	0	62533000	86532000	96490000	191490000	181920000	261000000	198360000	155620000	260330000	106630000	30723000	39144000	0	0	50697000	0	155130000	47736000	54106000
P13864	P13864	DNA (cytosine-5)-methyltransferase 1	Dnmt1	27	27	27	23.6	183.19	0	128.4	2435700000	103	145460000	60784000	83063000	54170000	47529000	82178000	0	22871000	24134000	0	432540000	188230000	243460000	14218000	111710000	87034000	0	0	0	171850000	243800000	159740000
P14069	P14069	Protein S100-A6	S100a6	7	7	7	83.1	10.051	0	47.292	4100400000	105	79450000	137350000	148150000	51063000	124070000	73939000	206780000	195710000	206260000	235060000	94029000	34997000	151350000	132890000	141960000	125510000	181380000	65939000	638910000	342700000	438420000	278620000
P14094	P14094	Sodium/potassium-transporting ATPase subunit beta-1	Atp1b1	10	10	10	30.9	35.194	0	97.412	10065000000	193	0	16384000	23454000	391670000	567880000	712820000	431450000	508860000	1175800000	1423900000	610090000	990310000	696590000	0	34340000	26743000	94201000	175050000	104860000	667110000	536780000	463210000
P14115	P14115	60S ribosomal protein L27a	Rpl27a	8	8	8	38.5	16.605	0	45.909	6702200000	133	270780000	344140000	234320000	240290000	545280000	407490000	221050000	224690000	227190000	188450000	343790000	255450000	308880000	315980000	217060000	367750000	210710000	200120000	201080000	297170000	359110000	376310000
P14131	P14131	40S ribosomal protein S16	Rps16	12	12	12	63.7	16.445	0	46.146	8791400000	125	414310000	583560000	106600000	303710000	571320000	501410000	202020000	357240000	247840000	205730000	349650000	226140000	424570000	463550000	272720000	508380000	209400000	200870000	135980000	411510000	690700000	658100000
P14148	P14148	60S ribosomal protein L7	Rpl7	15	15	15	45.6	31.419	0	142.53	8252400000	260	509900000	525410000	204730000	321660000	439330000	474060000	215650000	244320000	423730000	369440000	483240000	331780000	323970000	451560000	318070000	432650000	305430000	331060000	196290000	387060000	352860000	264160000
P14152	P14152	Malate dehydrogenase, cytoplasmic	Mdh1	7	7	7	32.3	36.511	0	149.35	6264200000	140	379920000	359870000	198910000	296420000	236500000	210070000	222800000	217690000	147910000	174730000	141740000	201240000	289210000	500180000	264830000	347860000	207360000	242900000	184240000	300970000	409260000	344130000
P14206	P14206	40S ribosomal protein SA	Rpsa	21	21	21	64.1	32.838	0	323.31	82510000000	896	1466900000	1716500000	1948200000	4173100000	3867600000	2013400000	1894700000	2326500000	1668400000	2241400000	1641900000	2475900000	4871100000	4151500000	2842500000	4826800000	1578500000	1381800000	2302300000	6354200000	7905200000	9783500000
P14211	P14211	Calreticulin	Calr	32	32	32	79.3	47.994	0	323.31	202770000000	2083	12911000000	9098100000	14007000000	9741000000	10745000000	6123700000	9835500000	11074000000	13799000000	13362000000	5361200000	7726100000	8022800000	9147700000	6389600000	6869100000	9073000000	6486100000	16469000000	5549000000	6922900000	6553600000
P14231	P14231	Sodium/potassium-transporting ATPase subunit beta-2	Atp1b2	2	2	2	13.1	33.344	0.00024396	5.0792	70554000	2	0	0	0	0	0	0	0	0	0	0	0	0	0	0	0	0	0	0	0	0	31646000	0
P14426	P14426	H-2 class I histocompatibility antigen, D-K alpha chain	H2-D1	9	1	1	26	40.619	0.00094877	4.3944	67140000	3	0	0	0	0	0	0	0	0	0	0	0	0	0	0	0	0	0	0	0	0	0	20944000
P14430;P14429;P14431	P14430;P14429;P14431	H-2 class I histocompatibility antigen, Q8 alpha chain;H-2 class I histocompatibility antigen, Q7 alpha chain;H-2 class I histocompatibility antigen, Q9 alpha chain	H2-Q8;H2-Q7;H2-Q9	7	1	1	21.8	37.41	0.00094809	4.379	205610000	7	0	0	0	0	0	0	0	0	0	0	0	0	0	0	0	0	0	0	0	0	0	52192000
P14576	P14576	Signal recognition particle 54 kDa protein	Srp54	16	16	16	33.1	55.72	0	110.11	5414100000	114	167810000	165520000	155870000	246990000	119270000	198340000	308080000	210130000	186630000	173200000	150470000	124470000	281290000	204590000	218430000	242290000	183400000	206580000	273620000	307120000	362490000	365570000
P14602	P14602	Heat shock protein beta-1	Hspb1	12	12	12	68.4	23.014	0	104.98	5758300000	94	0	0	0	17254000	14904000	0	355420000	927420000	1203100000	1556500000	107560000	113460000	166250000	0	0	0	35278000	15963000	0	359950000	309050000	355220000
P14685	P14685	26S proteasome non-ATPase regulatory subunit 3	Psmd3	12	12	12	34.5	60.718	0	37.964	1671400000	52	49399000	45880000	0	81020000	77571000	49874000	68246000	72624000	62929000	129260000	54893000	64051000	59110000	77995000	52973000	108910000	57096000	69420000	49863000	89012000	98961000	117510000
P14719	P14719	Interleukin-1 receptor-like 1	Il1rl1	9	9	9	25.6	64.801	0	67.715	1651900000	26	209850000	245440000	54269000	0	0	81796000	0	101040000	472730000	143070000	46086000	0	0	47839000	52204000	71743000	0	0	0	0	0	0
P14733	P14733	Lamin-B1	Lmnb1	69	69	61	83.5	66.785	0	323.31	454980000000	3640	18134000000	17568000000	49060000000	12544000000	13445000000	19936000000	7883200000	8711400000	8985500000	6240800000	50777000000	38595000000	27558000000	11371000000	16589000000	11442000000	30569000000	17704000000	34704000000	27011000000	19025000000	15385000000
P14824	P14824	Annexin A6	Anxa6	53	53	52	76.4	75.884	0	323.31	46677000000	931	1050200000	859760000	554810000	3794400000	3025800000	2543100000	2921700000	2275200000	2172400000	3102600000	1578000000	1944100000	1497600000	820720000	430630000	781720000	2741200000	2466300000	3512000000	1330300000	2880000000	2769600000
P14869	P14869	60S acidic ribosomal protein P0	Rplp0	15	15	15	59.3	34.216	0	127.63	15991000000	269	809070000	694920000	394270000	702560000	985890000	707860000	932550000	972760000	661180000	435700000	496610000	471090000	736780000	840110000	706620000	901480000	480300000	513250000	402080000	590460000	784340000	774150000
P14873	P14873	Microtubule-associated protein 1B;MAP1B heavy chain;MAP1 light chain LC1	Map1b	4	4	4	2.4	270.25	0	13.749	58481000	9	0	0	0	0	0	0	0	0	0	15176000	0	0	0	0	0	0	0	0	11922000	0	0	0
P14901	P14901	Heme oxygenase 1	Hmox1	8	8	8	43.6	32.928	0	90.839	2833600000	77	202140000	208370000	76983000	231970000	241590000	165060000	198420000	232300000	166380000	140830000	65371000	62494000	68790000	102930000	100790000	105720000	38148000	54129000	0	56847000	103830000	51363000
P15116;P39038	P15116	Cadherin-2	Cdh2	17	17	17	29.7	99.795	0	152.13	3922600000	92	174150000	143950000	128140000	119950000	0	45916000	393640000	550650000	336870000	410910000	167650000	182840000	147670000	137550000	208330000	124510000	21302000	0	0	110870000	175660000	111760000
P15208	P15208	Insulin receptor;Insulin receptor subunit alpha;Insulin receptor subunit beta	Insr	25	21	20	24.5	155.61	0	136.98	2068600000	101	183740000	175040000	112650000	51390000	27969000	53201000	73006000	36123000	41988000	44348000	61210000	46181000	108410000	157880000	152480000	169420000	0	62007000	29007000	127310000	111360000	104630000
P15306	P15306	Thrombomodulin	Thbd	11	11	11	36.4	61.867	0	124.1	3166300000	154	134200000	124010000	120440000	139180000	222800000	222920000	261570000	270600000	326240000	216260000	16112000	18075000	123750000	64140000	85395000	105180000	150400000	169940000	238820000	13945000	56332000	52255000
P15379	P15379	CD44 antigen	Cd44	15	15	15	20.6	85.616	0	323.31	97509000000	707	4080100000	4072200000	7096000000	1836500000	1607000000	2148300000	10233000000	8073500000	5708300000	9421000000	4074800000	5025600000	1628700000	2536200000	6298300000	6262200000	1517800000	1672600000	1235700000	3819500000	2376900000	2938700000
P15532	P15532	Nucleoside diphosphate kinase A	Nme1	13	8	8	79.6	17.208	0	66.677	3181800000	89	146650000	140170000	81602000	264450000	366320000	77641000	29970000	73371000	35833000	53399000	17322000	42202000	195890000	240860000	150200000	238750000	66500000	59694000	107460000	155710000	193020000	118750000
P15535	P15535	Beta-1,4-galactosyltransferase 1;Lactose synthase A protein;N-acetyllactosamine synthase;Beta-N-acetylglucosaminylglycopeptide beta-1,4-galactosyltransferase;Beta-N-acetylglucosaminyl-glycolipid beta-1,4-galactosyltransferase;Processed beta-1,4-galactosyltransferase 1	B4galt1	9	9	9	31.3	44.411	0	88.297	6381600000	89	206910000	215470000	125870000	312320000	285970000	218070000	385630000	318960000	411200000	342110000	216070000	275200000	381220000	193620000	200140000	197330000	139430000	285750000	170150000	451850000	328120000	312310000
P15806;Q60722;Q61286	P15806;Q60722;Q61286	Transcription factor E2-alpha;Transcription factor 4;Transcription factor 12	Tcf3;Tcf4;Tcf12	1	1	1	2.9	67.7	0.0095684	2.4905	0	1	0	0	0	0	0	0	0	0	0	0	0	0	0	0	0	0	0	0	0	0	0	0
P15920	P15920	V-type proton ATPase 116 kDa subunit a isoform 2	Atp6v0a2	21	19	19	33.4	98.144	0	114.79	6890100000	207	283370000	295520000	105650000	435810000	337840000	428010000	429580000	402870000	474300000	373610000	328470000	349140000	317830000	218350000	225380000	231050000	148270000	257970000	97698000	266320000	252890000	234440000
P16045	P16045	Galectin-1	Lgals1	17	17	17	95.6	14.866	0	323.31	1014200000000	6569	38103000000	31917000000	69995000000	45904000000	54788000000	44269000000	37419000000	33888000000	27880000000	40969000000	28332000000	32990000000	49785000000	44011000000	46012000000	46699000000	41262000000	28660000000	68518000000	40452000000	47572000000	50248000000
P16054;P23298	P16054;P23298	Protein kinase C epsilon type;Protein kinase C eta type	Prkce;Prkch	2	2	2	4.3	83.56	0.0069264	2.7319	304090000	5	0	0	0	0	0	0	0	0	0	0	0	0	0	0	0	0	0	0	0	12848000	0	0
P16056	P16056	Hepatocyte growth factor receptor	Met	12	11	11	13.1	153.55	0	22.255	738400000	19	73209000	50759000	0	0	0	0	0	0	0	0	53006000	74055000	63823000	0	0	0	0	0	0	88013000	0	54832000
P16092;Q61851	P16092	Fibroblast growth factor receptor 1	Fgfr1	16	16	12	28	91.98	0	39.768	3434200000	58	93469000	93063000	117030000	149160000	159340000	197380000	257570000	143990000	150920000	96202000	154990000	195810000	100190000	161880000	111770000	136180000	238500000	156410000	160790000	121350000	172660000	162460000
P16110	P16110	Galectin-3	Lgals3	10	10	10	33.3	27.515	0	78.973	18544000000	180	1048100000	1360500000	656900000	297510000	551310000	183550000	353100000	593260000	384230000	423580000	139290000	171820000	1146700000	2171200000	938810000	1802900000	119800000	65944000	183970000	525980000	1780300000	1699500000
P16125	P16125	L-lactate dehydrogenase B chain	Ldhb	9	8	8	33.8	36.572	0	24.996	627200000	34	25520000	23545000	0	48796000	45809000	30875000	0	0	0	21311000	0	0	0	45841000	23601000	36943000	29631000	43266000	0	28534000	60074000	52866000
P16330	P16330	2,3-cyclic-nucleotide 3-phosphodiesterase	Cnp	9	9	9	28.3	47.123	0	50.805	684590000	40	0	0	0	31687000	51432000	39280000	27848000	0	0	0	29741000	0	48425000	0	0	0	0	19630000	0	48661000	132840000	117680000
P16332	P16332	Methylmalonyl-CoA mutase, mitochondrial	Mut	23	23	23	44.5	82.843	0	205.28	9809800000	186	525480000	418450000	243250000	542840000	567760000	472220000	632810000	623140000	384650000	422160000	276670000	389960000	444230000	541260000	372710000	441310000	365170000	367380000	243800000	245090000	301580000	338940000
P16382	P16382	Interleukin-4 receptor subunit alpha;Soluble interleukin-4 receptor subunit alpha	Il4r	3	3	3	5.1	87.626	0.0013963	4.047	137640000	5	0	0	0	0	0	0	36137000	38976000	0	0	0	0	0	0	0	0	0	0	0	0	0	0
P16406	P16406	Glutamyl aminopeptidase	Enpep	20	20	20	27	107.96	0	71.369	2050000000	64	0	0	0	275930000	285820000	168260000	0	0	125980000	48562000	0	246010000	42730000	0	0	89782000	121600000	107790000	56629000	0	59625000	42831000
P16460	P16460	Argininosuccinate synthase	Ass1	15	15	15	42.2	46.584	0	115.61	2984500000	66	0	0	0	0	0	0	1016500000	700500000	612230000	766400000	0	0	0	0	0	0	0	0	0	0	0	0
P16546	P16546	Spectrin alpha chain, non-erythrocytic 1	Sptan1	51	51	51	30	284.59	0	261.72	5109100000	204	181260000	100040000	207580000	213140000	311320000	161400000	311580000	218410000	270190000	300200000	165890000	150440000	253880000	169600000	247050000	149340000	293780000	311590000	413120000	222490000	193830000	198740000
P16675	P16675	Lysosomal protective protein;Lysosomal protective protein 32 kDa chain;Lysosomal protective protein 20 kDa chain	Ctsa	15	15	15	39.2	53.844	0	244.17	13892000000	273	512720000	520480000	324790000	795320000	508290000	378840000	559210000	375530000	712650000	770740000	193710000	343680000	826820000	946840000	481410000	612330000	726640000	553350000	1071800000	643610000	834660000	928120000
P16858	P16858	Glyceraldehyde-3-phosphate dehydrogenase	Gapdh	30	30	28	88	35.81	0	323.31	505230000000	3260	16902000000	18264000000	16404000000	11324000000	14821000000	11657000000	13828000000	15006000000	14425000000	15762000000	11727000000	12984000000	19317000000	31245000000	23763000000	30400000000	13499000000	13684000000	18868000000	29443000000	44853000000	47782000000
P17047	P17047	Lysosome-associated membrane glycoprotein 2	Lamp2	13	13	13	22.9	45.681	0	263.81	97543000000	556	4689500000	4738900000	3752200000	5196900000	5089000000	6947800000	8511500000	5572100000	3167800000	3007900000	1807700000	3128500000	4529200000	3264700000	3746800000	5342800000	3837500000	2524900000	5064800000	2006900000	2095000000	3782200000
P17125	P17125	Transforming growth factor beta-3;Latency-associated peptide	Tgfb3	4	4	4	15.4	46.884	0	10.366	115640000	9	0	0	0	0	0	0	0	7202000	57296000	54844000	0	0	0	0	0	0	7030700	0	0	0	0	0
P17156	P17156	Heat shock-related 70 kDa protein 2	Hspa2	22	8	8	32.5	69.641	0	20.373	313020000	13	0	0	0	0	34385000	0	32968000	0	0	0	0	0	0	0	0	0	0	25349000	0	0	29161000	66515000
P17182;P17183	P17182	Alpha-enolase	Eno1	33	33	29	78.8	47.14	0	323.31	155440000000	1927	3646200000	3420500000	6421300000	6406000000	10042000000	5000000000	4552500000	4762600000	4579300000	5377600000	3128800000	4220400000	4911800000	5696900000	4913600000	5955100000	7423500000	6929000000	19003000000	7216100000	10379000000	14654000000
P17225	P17225	Polypyrimidine tract-binding protein 1	Ptbp1	24	24	21	65.7	56.477	0	323.31	89132000000	1528	7410000000	5811100000	5134700000	2914500000	3372800000	4576200000	3600300000	3343400000	2394700000	1687100000	2783900000	2578100000	4966600000	3099700000	3716600000	2932600000	3129000000	2465200000	3890300000	3651400000	5135800000	5171200000
P17426	P17426	AP-2 complex subunit alpha-1	Ap2a1	18	11	11	27.2	107.66	0	23.388	1281700000	50	84727000	55796000	47924000	51252000	53867000	56426000	69623000	83103000	72058000	70118000	62259000	69513000	77123000	53959000	33237000	0	0	56736000	0	68467000	64261000	53829000
P17427	P17427	AP-2 complex subunit alpha-2	Ap2a2	30	30	23	43.1	104.02	0	163.25	5687000000	157	430260000	269180000	132740000	173380000	136310000	190880000	243100000	244490000	214690000	196440000	170300000	302420000	422790000	245560000	187440000	198170000	88433000	157650000	175430000	331600000	302340000	277490000
P17439	P17439	Glucosylceramidase	Gba	27	27	27	64.3	57.621	0	323.31	37390000000	812	1153700000	1168500000	697500000	1858600000	1601700000	1542500000	3542800000	2612600000	2894300000	3213500000	1270600000	1254500000	2587200000	1721700000	764270000	995180000	652190000	1070800000	779100000	1216800000	1431700000	1264000000
P17710	P17710	Hexokinase-1	Hk1	63	63	56	60.9	108.3	0	323.31	144280000000	1974	6802700000	7182400000	3817600000	6337700000	5137400000	5482400000	6592900000	7714000000	6547000000	6961600000	3748100000	3595800000	6037100000	8540700000	6582200000	7200700000	4515000000	6751500000	2557600000	6147800000	8406900000	7043600000
P17742	P17742	Peptidyl-prolyl cis-trans isomerase A;Peptidyl-prolyl cis-trans isomerase A, N-terminally processed	Ppia	14	14	14	75	17.971	0	323.31	198470000000	1111	5291400000	4868200000	6561800000	10748000000	13597000000	7510500000	6535900000	7139300000	4708700000	5691900000	4506800000	5557800000	7845800000	7642500000	5146000000	8098000000	7964000000	5052100000	14667000000	11328000000	15937000000	18077000000
P17751	P17751	Triosephosphate isomerase	Tpi1	17	17	17	69.6	32.191	0	323.31	35718000000	527	1323900000	1300000000	1659800000	1134300000	1683700000	684630000	540280000	610460000	815470000	714890000	753340000	840540000	1559700000	2817700000	1482700000	2274300000	1365600000	867060000	2204700000	2070000000	3378200000	3246400000
P17809	P17809	Solute carrier family 2, facilitated glucose transporter member 1	Slc2a1	10	10	10	25.6	53.984	0	154.69	12660000000	315	455750000	393430000	305030000	388360000	306520000	444060000	461300000	502930000	568870000	597520000	906360000	860070000	677230000	208850000	337710000	352920000	152980000	216350000	234840000	1005700000	1142000000	1083000000
P17879;Q61696	P17879;Q61696	Heat shock 70 kDa protein 1B;Heat shock 70 kDa protein 1A	Hspa1b;Hspa1a	25	19	13	46.9	70.175	0	88.071	6256300000	181	183600000	181860000	162490000	391870000	405140000	308300000	327730000	401640000	224440000	242820000	93066000	149280000	204670000	199640000	119590000	181940000	267910000	247240000	340910000	225160000	426490000	667920000
P17918	P17918	Proliferating cell nuclear antigen	Pcna	13	13	13	67	28.785	0	323.31	13594000000	236	272900000	299580000	521750000	310120000	361150000	273980000	142880000	198890000	107190000	159600000	410410000	567560000	948280000	384490000	559010000	631860000	236950000	224170000	313940000	1078400000	1820600000	2188300000
P18052	P18052	Receptor-type tyrosine-protein phosphatase alpha	Ptpra	24	24	23	42.7	93.696	0	186.6	7822400000	196	348920000	277840000	169050000	318670000	265230000	406610000	329170000	296540000	198030000	249970000	351860000	444910000	491530000	300080000	250650000	302420000	234980000	308240000	53198000	401230000	592440000	524940000
P18155	P18155	Bifunctional methylenetetrahydrofolate dehydrogenase/cyclohydrolase, mitochondrial;NAD-dependent methylenetetrahydrofolate dehydrogenase;Methenyltetrahydrofolate cyclohydrolase	Mthfd2	24	24	23	77.4	37.863	0	323.31	50577000000	886	3839600000	2885800000	3662200000	2595000000	3123500000	1928200000	1879900000	1926800000	827040000	714710000	2608400000	2724400000	2086000000	2728300000	2630900000	3401500000	1765700000	1172700000	1965000000	2010800000	1223900000	1650300000
P18242	P18242	Cathepsin D	Ctsd	22	22	22	54.1	44.953	0	323.31	61179000000	808	2311300000	2444500000	1935400000	2152800000	1987900000	1422700000	4737400000	4209800000	5838600000	5978200000	1256900000	1155600000	2310700000	3640500000	2004200000	2601200000	1711000000	1291300000	2295100000	1963600000	2774100000	3037100000
P18406	P18406	Protein CYR61	Cyr61	15	15	15	45.9	41.709	0	83.296	1685000000	66	128150000	112420000	273810000	19636000	26761000	20589000	35269000	0	505700000	119960000	74133000	80981000	0	63565000	86978000	150880000	19611000	0	0	34866000	21078000	20089000
P18572	P18572	Basigin	Bsg	14	14	14	35.5	42.444	0	323.31	88178000000	504	8173400000	7924100000	7909000000	1985900000	1918900000	1340200000	1174400000	961670000	1540200000	1425100000	3243600000	3800900000	3036100000	6749700000	6602200000	8867500000	1738700000	1841000000	1433500000	5167700000	4531100000	4353400000
P18581	P18581	Cationic amino acid transporter 2	Slc7a2	11	11	11	16.9	71.855	0	137.67	4030900000	146	797570000	612110000	138600000	145910000	170210000	180460000	29284000	34137000	8905100	40207000	30871000	22137000	0	464580000	232000000	461950000	0	0	0	93206000	81442000	116570000
P18654;Q7TPS0	P18654	Ribosomal protein S6 kinase alpha-3	Rps6ka3	7	7	5	11.9	83.693	0	11.164	723830000	8	0	0	0	0	0	0	0	0	0	0	0	0	54673000	68186000	0	0	0	0	0	0	76534000	118860000
P18760	P18760	Cofilin-1	Cfl1	16	16	14	84.3	18.559	0	300.84	31889000000	401	692730000	891710000	1195400000	1012800000	1873200000	711280000	1482200000	1243300000	1958100000	1643400000	674720000	719530000	1838200000	1361200000	1296800000	1386100000	753130000	533390000	1441300000	1339100000	2393300000	2681000000
P18826	P18826	Phosphorylase b kinase regulatory subunit alpha, skeletal muscle isoform	Phka1	2	2	2	3.2	138.82	0.0083494	2.5717	129300000	21	0	0	0	0	0	0	0	0	0	10527000	0	0	0	0	11876000	10575000	0	0	0	0	0	0
P18828	P18828	Syndecan-1	Sdc1	2	2	2	6.4	32.904	0	13.599	325930000	12	37127000	0	0	38166000	0	40392000	0	0	0	0	0	0	0	0	0	0	0	0	0	0	0	0
P18872	P18872	Guanine nucleotide-binding protein G(o) subunit alpha	Gnao1	14	11	11	44.4	40.084	0	96.055	5066700000	83	573210000	683360000	122280000	89039000	64744000	53125000	93839000	26369000	23323000	29128000	23800000	59632000	157440000	1349600000	327990000	472050000	38544000	97103000	37378000	68565000	107540000	135850000
P19096	P19096	Fatty acid synthase;[Acyl-carrier-protein] S-acetyltransferase;[Acyl-carrier-protein] S-malonyltransferase;3-oxoacyl-[acyl-carrier-protein] synthase;3-oxoacyl-[acyl-carrier-protein] reductase;3-hydroxyacyl-[acyl-carrier-protein] dehydratase;Enoyl-[acyl-carrier-protein] reductase;Oleoyl-[acyl-carrier-protein] hydrolase	Fasn	56	56	56	35.6	272.43	0	246.02	7668600000	257	294620000	247910000	60489000	276310000	698670000	478230000	470540000	408060000	692850000	641330000	197160000	278920000	353590000	198770000	174650000	303420000	138460000	172720000	25105000	320880000	418700000	456040000
P19157;P46425	P19157;P46425	Glutathione S-transferase P 1;Glutathione S-transferase P 2	Gstp1;Gstp2	12	12	12	65.7	23.609	0	323.31	12669000000	197	213510000	387110000	164050000	585790000	567440000	285320000	281130000	405120000	173080000	199560000	174810000	166980000	684270000	986080000	407700000	690410000	271910000	342850000	260030000	620600000	1520400000	1736500000
P19253	P19253	60S ribosomal protein L13a	Rpl13a	6	6	6	28.1	23.464	0	14.577	5094200000	31	235080000	342900000	307180000	241310000	403910000	360610000	0	178440000	358750000	146520000	217890000	225340000	210770000	283030000	225340000	296830000	205750000	403290000	88056000	133860000	166740000	164890000
P19258	P19258	Protein Mpv17	Mpv17	4	4	4	36.4	19.686	0	42.535	2902200000	57	72727000	190330000	76878000	97707000	109330000	103930000	135990000	100730000	73343000	148490000	64327000	68410000	335440000	115340000	248660000	74616000	113210000	241880000	0	87525000	116390000	107210000
P19324	P19324	Serpin H1	Serpinh1	34	34	34	74.6	46.533	0	323.31	407150000000	2301	17543000000	17583000000	8536000000	31827000000	28958000000	13593000000	21283000000	30043000000	19494000000	18399000000	7766400000	9203200000	18740000000	21293000000	13208000000	14990000000	17985000000	14435000000	26071000000	11597000000	13484000000	12060000000
P19426	P19426	Negative elongation factor E	Nelfe	3	3	3	10.1	42.554	0.00026399	7.5541	134790000	6	0	0	0	0	0	0	0	0	0	0	0	0	0	0	0	0	0	0	0	30252000	0	35619000
P19536	P19536	Cytochrome c oxidase subunit 5B, mitochondrial	Cox5b	9	9	9	58.6	13.813	0	86.995	24998000000	460	959340000	1113200000	1559400000	1026500000	1249200000	1034900000	1287300000	831900000	1057800000	976660000	878360000	861160000	1136600000	1360000000	909630000	978470000	1908500000	1312700000	2422600000	871120000	680690000	694490000
P19783	P19783	Cytochrome c oxidase subunit 4 isoform 1, mitochondrial	Cox4i1	13	13	13	59.8	19.53	0	226.3	48227000000	438	1688300000	2505200000	825250000	2347400000	2461900000	1673200000	1713500000	2360300000	1656100000	1290000000	1027500000	989070000	3585900000	3585000000	2121600000	2293400000	1367300000	2073900000	809720000	1757800000	3991700000	2021400000
P19788	P19788	Matrix Gla protein	Mgp	1	1	1	12.5	12.359	0.0002666	7.9044	122000000	3	0	0	0	0	0	0	0	0	0	0	0	0	0	0	0	0	0	0	0	0	0	11137000
P20029	P20029	78 kDa glucose-regulated protein	Hspa5	53	53	50	68.1	72.421	0	323.31	471760000000	3612	28706000000	21109000000	32308000000	22160000000	25531000000	16131000000	22515000000	23541000000	26568000000	23551000000	15610000000	20386000000	15691000000	22054000000	16947000000	19825000000	23075000000	14640000000	38349000000	16868000000	14352000000	15936000000
P20060	P20060	Beta-hexosaminidase subunit beta	Hexb	6	6	6	14.2	61.115	0	16.423	848180000	26	0	0	0	135040000	0	0	0	0	0	0	0	0	112550000	0	0	0	0	0	0	78397000	85625000	0
P20108	P20108	Thioredoxin-dependent peroxide reductase, mitochondrial	Prdx3	16	16	16	67.3	28.127	0	241.18	37481000000	570	2243800000	2286800000	1765300000	1279900000	1341100000	1075000000	1678600000	2175300000	1626100000	1322400000	1310500000	1567800000	1919500000	2637600000	2171300000	2093400000	2119300000	1023700000	1527500000	1044000000	1104800000	830790000
P20152;P15331;CON__H-INV:HIT000292931;CON__Q61726;CON__Q6NT21;CON__P78385;CON__P78386;Q9ERE2;P97861;Q6IMF0;Q9Z2T6;P08551;P08553	P20152	Vimentin	Vim	65	65	58	91.8	53.687	0	323.31	2096900000000	11122	122990000000	75540000000	154110000000	92724000000	114850000000	93076000000	101400000000	105550000000	129760000000	102920000000	80805000000	107340000000	62354000000	71026000000	69731000000	65237000000	168550000000	84595000000	212160000000	51606000000	32910000000	32566000000
P20352	P20352	Tissue factor	F3	10	10	10	33	32.935	0	260.94	5209900000	118	130020000	71558000	165240000	492910000	376600000	366570000	574270000	385160000	404790000	371750000	116820000	112970000	81687000	0	123270000	68279000	232210000	291080000	176930000	56757000	239780000	273350000
P20444;P63318	P20444	Protein kinase C alpha type	Prkca	17	17	14	34.4	76.851	0	61.021	7425900000	185	473920000	373360000	297240000	367890000	319640000	535420000	214320000	371510000	209380000	253030000	223590000	291610000	335390000	457270000	330220000	355640000	281810000	285720000	126380000	232060000	295100000	288150000
P21107	P21107	Tropomyosin alpha-3 chain	Tpm3	10	5	5	34	32.994	0	13.833	1001400000	25	26059000	0	0	25940000	109500000	0	23039000	0	0	0	31134000	41070000	53199000	55481000	16316000	16334000	40229000	26245000	0	22900000	97055000	0
P21278	P21278	Guanine nucleotide-binding protein subunit alpha-11	Gna11	25	25	14	68.2	42.024	0	323.31	43925000000	582	2392300000	2056500000	1364400000	1300300000	931130000	1524300000	3196300000	3326800000	1989500000	2751400000	2068100000	2149100000	1990500000	1903100000	1915600000	1986400000	734970000	1181100000	418160000	2314300000	1831600000	1788000000
P21279;O70443	P21279	Guanine nucleotide-binding protein G(q) subunit alpha	Gnaq	21	12	11	64.3	42.158	0	323.31	18620000000	361	1129600000	1012300000	739940000	439950000	340860000	590370000	1038300000	1210900000	757810000	977480000	772140000	773210000	871650000	895530000	826150000	933550000	287210000	477600000	282990000	979630000	831430000	706640000
P21300	P21300	Aldose reductase-related protein 1	Akr1b7	1	1	1	3.2	35.988	0.0063499	2.8874	164140000	2	0	0	0	0	0	0	0	0	0	0	0	0	0	0	0	0	0	0	0	0	0	29876000
P21460	P21460	Cystatin-C	Cst3	4	4	4	32.9	15.531	0	12.612	1522500000	12	0	113940000	0	0	144510000	101250000	61499000	85784000	0	0	0	0	110670000	90110000	44458000	0	37047000	0	0	0	0	66890000
P21550	P21550	Beta-enolase	Eno3	8	4	4	30.2	47.024	0	13.278	235630000	6	0	0	0	0	0	0	0	0	0	0	0	0	0	42341000	0	0	0	33040000	49638000	0	0	0
P21619	P21619	Lamin-B2	Lmnb2	47	39	39	74.2	67.317	0	323.31	37873000000	935	1433900000	1467500000	3528900000	1470400000	1751400000	2069600000	924060000	960580000	899010000	649040000	3468300000	2623300000	1854600000	997370000	1218800000	1094200000	2445400000	1677700000	3352000000	1827300000	1582300000	1344800000
P21803	P21803	Fibroblast growth factor receptor 2	Fgfr2	7	3	3	12.5	91.983	0	12.832	185180000	4	0	0	0	29726000	0	54099000	0	0	21529000	0	0	0	0	0	0	0	0	0	0	0	0	0
P21956	P21956	Lactadherin	Mfge8	22	22	22	53.1	51.24	0	323.31	93876000000	922	4590600000	4823400000	3533200000	3482700000	4181600000	3305600000	7085700000	6559300000	9877800000	11860000000	2936500000	3114900000	6552000000	3387200000	2353500000	3411600000	1754100000	1379800000	2244600000	1436000000	1551800000	1659700000
P21958	P21958	Antigen peptide transporter 1	Tap1	21	21	21	40.2	78.863	0	235.73	9698100000	226	269810000	298490000	0	873570000	412750000	641170000	39698000	92109000	39237000	50692000	71786000	60017000	199880000	330750000	143040000	291790000	403120000	982250000	167140000	326210000	1506000000	1265300000
P21981	P21981	Protein-glutamine gamma-glutamyltransferase 2	Tgm2	11	11	11	15.5	77.06	0	32.477	682890000	40	0	28103000	0	0	0	0	0	0	0	0	70102000	63594000	53835000	43850000	0	32251000	0	0	0	64942000	110680000	87526000
P21995	P21995	Embigin	Emb	10	10	10	27.3	37.064	0	323.31	14111000000	238	1200000000	1435100000	557860000	860790000	1055500000	969720000	275540000	438720000	247920000	279660000	172920000	207060000	228450000	1108900000	608920000	1028500000	708940000	781310000	606550000	234940000	431970000	476970000
P22005	P22005	Proenkephalin-A;Synenkephalin;Met-enkephalin;PENK(114-133);PENK(143-184);Met-enkephalin-Arg-Ser-Leu;Leu-enkephalin;PENK(238-259);Met-enkephalin-Arg-Phe	Penk	2	2	2	14.9	31.004	0.00027167	8.6486	68904000	5	0	0	0	0	39075000	0	0	0	0	0	0	0	0	0	0	0	0	0	0	0	0	0
P22315	P22315	Ferrochelatase, mitochondrial	Fech	25	25	25	72.4	47.13	0	294.69	24212000000	563	1072100000	1159800000	766530000	1751300000	1894700000	1501100000	1289200000	1404000000	874180000	773740000	366150000	458260000	729970000	1334600000	1099700000	1011100000	1405300000	2058900000	1805600000	374960000	490270000	439450000
P22437	P22437	Prostaglandin G/H synthase 1	Ptgs1	32	31	31	65.1	69.042	0	323.31	53764000000	738	5420500000	6039700000	3158600000	957000000	716810000	888070000	3950300000	5047800000	792060000	927160000	517650000	453280000	1340500000	5174300000	5143000000	5347200000	447770000	629070000	375460000	382980000	1273300000	1156100000
P22725;P22726	P22725	Protein Wnt-5a	Wnt5a	10	10	10	28.7	42.309	0	31.264	805640000	17	0	0	0	0	0	42649000	87009000	103030000	59130000	99020000	0	0	30896000	0	0	0	0	81412000	54889000	0	64986000	65086000
Q8CGP6;Q8R1M2;Q8CGP7;Q8CGP5;Q8BFU2;P22752;P27661	Q8CGP6;Q8R1M2;Q8CGP7;Q8CGP5;Q8BFU2;P22752;P27661	Histone H2A type 1-H;Histone H2A.J;Histone H2A type 1-K;Histone H2A type 1-F;Histone H2A type 3;Histone H2A type 1;Histone H2AX	Hist1h2ah;H2afj;Hist1h2ak;Hist1h2af;Hist3h2a;Hist1h2ab;H2afx	3	1	1	44.5	13.95	0	11.671	93427000	11	0	7671900	0	0	0	3805100	0	0	0	0	10191000	0	14627000	13654000	0	22070000	0	0	0	0	0	0
P22777	P22777	Plasminogen activator inhibitor 1	Serpine1	13	13	13	39.1	45.17	0	50.002	952590000	40	21772000	43652000	75129000	5069600	14774000	11076000	75146000	21672000	416060000	338060000	5947800	5970600	0	0	3470500	0	0	0	0	4250600	0	0
P22892	P22892	AP-1 complex subunit gamma-1	Ap1g1	10	10	10	17.2	91.349	0	28.603	767710000	55	39161000	40201000	21661000	28344000	30460000	31937000	20536000	27546000	29382000	26896000	35483000	52045000	37520000	30258000	37161000	29427000	14307000	20769000	0	55060000	39248000	52168000
P22935	P22935	Cellular retinoic acid-binding protein 2	Crabp2	6	6	6	41.3	15.746	0	25.466	485590000	14	0	0	0	78765000	95779000	29964000	0	0	54323000	41977000	0	0	0	44631000	0	0	36533000	42617000	143110000	0	0	0
P23116	P23116	Eukaryotic translation initiation factor 3 subunit A	Eif3a	13	13	13	11.4	161.93	0	27.047	1565100000	44	61786000	65145000	0	61766000	76810000	61611000	46532000	63541000	81386000	53903000	50259000	53604000	75143000	86778000	61624000	114280000	41113000	45925000	0	81315000	113580000	113910000
P23188	P23188	Furin	Furin	8	8	8	20.7	86.771	0	16.231	654240000	11	0	0	0	0	0	0	0	0	130080000	0	0	0	0	56194000	0	0	0	0	0	0	0	0
P23198;P83917	P23198	Chromobox protein homolog 3	Cbx3	4	4	4	23.5	20.855	0	32.686	1694300000	37	92815000	95011000	84339000	75432000	85191000	73177000	0	63320000	0	0	57272000	67750000	141300000	64593000	75737000	95419000	31033000	49976000	78862000	106380000	185680000	0
P23242	P23242	Gap junction alpha-1 protein	Gja1	15	15	15	47.1	43.004	0	323.31	14478000000	286	846440000	888730000	733720000	191840000	147320000	386530000	340870000	269620000	2484500000	1647300000	852350000	858290000	252830000	779930000	805230000	731450000	57048000	101770000	0	319550000	289270000	295190000
P23249	P23249	Putative helicase MOV-10	Mov10	3	3	3	3.6	113.58	0.00027586	9.1584	92588000	9	0	0	0	0	0	0	0	0	0	0	0	0	11933000	0	0	0	0	0	0	0	0	0
P23336	P23336	N-acetyllactosaminide alpha-1,3-galactosyltransferase	Ggta1	5	5	5	18.8	46.475	0	22.721	1271900000	65	46958000	54657000	38024000	43031000	29363000	35104000	69343000	56586000	81455000	85993000	55456000	56807000	35786000	73819000	82491000	65493000	30604000	29049000	0	70276000	71346000	62424000
P23492	P23492	Purine nucleoside phosphorylase	Pnp	9	9	9	53.3	32.277	0	23.201	900310000	26	0	0	0	49465000	52619000	39454000	38511000	52245000	40427000	53521000	0	0	67883000	0	0	0	0	34011000	0	45976000	123940000	136740000
P23506	P23506	Protein-L-isoaspartate(D-aspartate) O-methyltransferase	Pcmt1	4	4	4	41.4	24.634	0	11.547	282710000	8	0	17583000	0	0	0	0	0	0	0	0	0	0	24215000	35130000	0	0	0	0	0	0	0	0
P23591	P23591	GDP-L-fucose synthase	Tsta3	1	1	1	5.9	35.877	0.0069505	2.774	68822000	5	0	0	0	0	0	0	0	0	0	0	0	0	0	0	0	0	0	0	0	0	0	17268000
P23780	P23780	Beta-galactosidase	Glb1	11	11	11	24.9	73.12	0	58.603	1688400000	76	55567000	55509000	0	85900000	49420000	31347000	82001000	74105000	84244000	96474000	45034000	41889000	122160000	145810000	65731000	84571000	33736000	60564000	0	69807000	87363000	100160000
P23819	P23819	Glutamate receptor 2	Gria2	1	1	1	1.8	98.661	1	-2	384410000	2	0	0	0	0	0	0	0	0	0	0	0	0	0	0	0	0	0	0	0	0	54028000	0	+
P23927	P23927	Alpha-crystallin B chain	Cryab	2	2	2	12.6	20.069	0.0011754	4.2214	167660000	2	0	0	0	0	0	0	20621000	0	52561000	92285000	0	0	0	0	0	0	0	0	0	0	0	0
P23949	P23949	Zinc finger protein 36, C3H1 type-like 2	Zfp36l2	8	8	7	21.5	50.069	0	47.442	3106000000	65	130090000	174150000	424000000	93417000	122420000	161320000	90962000	110470000	100740000	96860000	100760000	99782000	158070000	79062000	133420000	166160000	165380000	0	178210000	143400000	118300000	142640000
P23950	P23950	Zinc finger protein 36, C3H1 type-like 1	Zfp36l1	3	2	2	12.4	36.384	0	14.673	52898000	4	0	0	0	2829600	0	0	0	0	0	0	0	0	0	0	0	0	0	0	0	0	0	0
P24270	P24270	Catalase	Cat	32	32	32	70.2	59.795	0	323.31	37549000000	820	3331800000	2617600000	3221600000	1243500000	1451200000	1305000000	811290000	1632600000	995400000	927380000	1147600000	1650100000	1349900000	2066000000	2397100000	2135200000	2316600000	1805100000	2893400000	1174800000	771180000	801640000
P24288	P24288	Branched-chain-amino-acid aminotransferase, cytosolic	Bcat1	3	3	3	10.6	42.791	0.00024826	5.5507	337360000	6	0	0	0	0	0	0	0	0	0	0	0	0	0	0	0	33858000	0	0	0	0	0	0
P24369	P24369	Peptidyl-prolyl cis-trans isomerase B	Ppib	17	17	17	64.8	23.713	0	266.34	65778000000	521	3551800000	3654500000	1462800000	6032000000	4611000000	2712200000	3184500000	3647900000	2660500000	2357800000	1005000000	1030300000	2435700000	4004700000	2049400000	2631700000	1814000000	2402800000	2844700000	2040800000	3251900000	2359100000
P24452	P24452	Macrophage-capping protein	Capg	7	7	7	35.2	39.24	0	60.844	2614200000	84	61119000	61285000	129280000	115410000	130280000	62371000	109510000	121580000	107110000	177470000	67249000	48333000	74844000	150940000	72356000	103090000	153910000	126570000	262580000	69123000	168500000	183020000
P24527	P24527	Leukotriene A-4 hydrolase	Lta4h	9	9	9	18.8	69.05	0	22.742	752610000	28	41746000	0	0	40547000	48254000	0	48565000	50880000	0	39671000	0	0	0	55404000	0	34240000	0	0	0	0	55653000	47373000
P24547	P24547	Inosine-5-monophosphate dehydrogenase 2	Impdh2	24	24	23	60.9	55.814	0	131.63	7181000000	163	277350000	357530000	255550000	222190000	562730000	237330000	165140000	201180000	225690000	228490000	255410000	372320000	340530000	367060000	330660000	482300000	145280000	114440000	249200000	328910000	496140000	501330000
P24638	P24638	Lysosomal acid phosphatase	Acp2	8	8	8	18	48.508	0	16.654	795810000	28	33999000	56973000	36147000	30974000	45548000	31965000	47221000	37452000	25373000	26264000	23717000	31038000	43279000	57929000	49676000	49798000	0	23184000	0	24226000	24809000	30552000
P24668	P24668	Cation-dependent mannose-6-phosphate receptor	M6pr	16	16	16	50	31.172	0	323.31	27637000000	391	1414700000	1671300000	1281700000	1354900000	1248900000	1215000000	1141700000	1199200000	964910000	1074100000	1265200000	1019600000	1284700000	1307300000	1308400000	1198600000	1232000000	972380000	830670000	1290100000	1261600000	1141000000
P24788	P24788	Cyclin-dependent kinase 11B	Cdk11b	3	3	3	4	91.512	0.0016241	3.976	20444000	3	0	0	0	0	0	0	0	0	0	0	0	0	0	0	0	0	0	0	0	0	0	12379000
P24860	P24860	G2/mitotic-specific cyclin-B1	Ccnb1	8	8	7	25.6	48.051	0	26.967	312160000	17	0	0	0	0	0	0	0	0	0	0	35232000	35408000	23455000	0	0	0	0	0	0	43412000	46892000	51635000
P25085	P25085	Interleukin-1 receptor antagonist protein	Il1rn	5	5	5	52.8	20.274	0	94.833	3172800000	82	0	0	0	412360000	559720000	173230000	0	0	0	0	0	0	0	0	0	0	454140000	293180000	1071900000	87317000	158320000	183230000
P25118	P25118	Tumor necrosis factor receptor superfamily member 1A	Tnfrsf1a	3	3	3	10.4	50.13	0.00026582	7.8265	100530000	16	0	0	0	0	0	0	0	0	0	0	0	0	0	0	0	0	0	0	0	0	0	3793600
P25119	P25119	Tumor necrosis factor receptor superfamily member 1B	Tnfrsf1b	3	3	3	9.3	50.319	0	17.929	669290000	31	49612000	57511000	40520000	34067000	37305000	61311000	0	0	57029000	0	0	0	26451000	37583000	45721000	57566000	0	0	0	0	0	0
P25206	P25206	DNA replication licensing factor MCM3	Mcm3	29	29	29	55.2	91.545	0	172.09	3608900000	92	23612000	11629000	14842000	15707000	25904000	16343000	0	0	0	0	19779000	45153000	71680000	19770000	167080000	113090000	19501000	7033600	0	554070000	798770000	1125800000
P25425;P31362;Q00196	P25425	POU domain, class 2, transcription factor 1	Pou2f1	7	7	7	15.8	79.546	0	43.288	791100000	42	43199000	47558000	71205000	29058000	38536000	46136000	0	0	0	0	72459000	62870000	71528000	0	0	34332000	0	0	0	60690000	67028000	56943000
P25444	P25444	40S ribosomal protein S2	Rps2	15	15	15	52.2	31.231	0	77.425	8687500000	197	342280000	475880000	186700000	362420000	600780000	463300000	320890000	388620000	303350000	309810000	407760000	286920000	415060000	384910000	308520000	397690000	290130000	256400000	167360000	386770000	536540000	588850000
P25446	P25446	Tumor necrosis factor receptor superfamily member 6	Fas	12	12	12	45.3	37.437	0	76.64	2557500000	91	190160000	213560000	138030000	60636000	79812000	58651000	56093000	73528000	56270000	66452000	32270000	44369000	42513000	241050000	186420000	214530000	48436000	48173000	55561000	168860000	138630000	144310000
P25785	P25785	Metalloproteinase inhibitor 2	Timp2	7	7	7	38.2	24.328	0	53.47	2493800000	68	134790000	109340000	175860000	98778000	185710000	115530000	150500000	148490000	266870000	239030000	96817000	121010000	93861000	98736000	77331000	80612000	73673000	58834000	115770000	0	39800000	48249000
P25799	P25799	Nuclear factor NF-kappa-B p105 subunit;Nuclear factor NF-kappa-B p50 subunit	Nfkb1	11	11	11	14.7	105.61	0	15.304	779010000	12	39835000	38482000	49200000	0	0	33431000	0	0	0	0	0	0	0	37459000	33320000	43318000	59089000	50504000	60099000	47866000	61829000	121280000
P25911;P16277	P25911	Tyrosine-protein kinase Lyn	Lyn	15	13	13	35.9	58.812	0	50.687	1202300000	33	0	0	0	0	0	0	399350000	213890000	100810000	171390000	34769000	50766000	0	0	0	0	0	0	0	50642000	75037000	71031000
P25976	P25976	Nucleolar transcription factor 1	Ubtf	3	3	3	5.5	89.508	0.00027218	8.7064	140940000	10	0	0	0	0	0	0	0	0	0	0	15866000	0	0	0	0	0	0	0	0	0	0	0
P26039	P26039	Talin-1	Tln1	75	75	68	50.1	269.82	0	323.31	20443000000	742	924160000	764730000	607910000	911000000	1207800000	687240000	993490000	1132300000	1155200000	1120300000	620540000	744390000	794240000	915180000	709430000	853930000	594230000	628070000	668520000	951910000	1144100000	1210400000
P26040	P26040	Ezrin	Ezr	19	9	9	32.1	69.406	0	20.236	451300000	29	89300000	45609000	63672000	0	0	0	0	0	0	0	0	0	0	57593000	57828000	60258000	0	0	0	25676000	0	0
P26041	P26041	Moesin	Msn	38	38	26	61.7	67.766	0	295.56	21930000000	515	1389000000	943190000	891170000	684470000	733810000	560400000	1320100000	1492300000	1280900000	1554900000	507140000	824780000	937040000	1164900000	1085300000	1194300000	482280000	537820000	432580000	824860000	1045800000	1040100000
P26043	P26043	Radixin	Rdx	19	7	7	35.8	68.542	0	18.666	1084600000	19	46335000	30649000	0	68698000	32618000	0	38044000	39427000	0	0	0	0	23242000	0	0	0	0	0	0	36313000	49888000	0
P26231;REV__Q9JMB1;Q65CL1	P26231	Catenin alpha-1	Ctnna1	51	51	41	71.1	100.11	0	323.31	54242000000	1048	4327700000	3056700000	1987200000	2254700000	2193800000	2489200000	3737100000	3876800000	2603200000	3207300000	1479300000	1864700000	2117000000	2636700000	2522600000	2752900000	1303000000	1770700000	934030000	1445600000	1835000000	1671600000
P26369	P26369	Splicing factor U2AF 65 kDa subunit	U2af2	12	12	12	39.4	53.516	0	80.754	5608600000	153	351250000	367480000	213860000	259660000	398050000	306930000	186370000	247540000	122720000	85805000	163060000	150190000	325730000	204880000	208890000	199240000	167060000	112340000	125100000	285710000	315580000	354460000
P26443	P26443	Glutamate dehydrogenase 1, mitochondrial	Glud1	37	37	37	71.9	61.336	0	323.31	105400000000	1570	5484100000	3692000000	4887100000	4650900000	5481300000	3905400000	8127600000	8699100000	5706200000	5688000000	3350600000	5670900000	3965300000	4378100000	3804200000	3510000000	5995700000	4622800000	7398000000	2609200000	1956500000	1975200000
P26516	P26516	26S proteasome non-ATPase regulatory subunit 7	Psmd7	11	11	11	55.8	36.539	0	76.651	2657000000	98	127050000	95628000	25808000	125630000	81395000	71725000	164920000	162700000	114400000	144190000	88307000	84619000	100640000	139150000	125940000	122070000	91059000	101520000	51000000	82838000	183890000	195780000
P26618	P26618	Platelet-derived growth factor receptor alpha	Pdgfra	32	31	31	40.2	122.68	0	229.06	5918400000	138	133130000	59313000	34807000	791370000	968160000	753510000	45415000	49392000	14471000	8000600	0	0	46500000	418300000	69890000	141740000	853280000	910390000	715420000	0	52485000	30195000
P26638	P26638	Serine--tRNA ligase, cytoplasmic	Sars	17	17	17	50.6	58.388	0	124.68	5424200000	181	175740000	174030000	92969000	339740000	370040000	259620000	226390000	249270000	172820000	184780000	167680000	220290000	200910000	249100000	183480000	228830000	171390000	166290000	133620000	328940000	318730000	419030000
P26645	P26645	Myristoylated alanine-rich C-kinase substrate	Marcks	19	19	19	74.8	29.661	0	323.31	26543000000	674	491570000	491440000	1903700000	1379600000	1779600000	1334700000	1029400000	1163900000	868490000	897740000	907540000	1043600000	891410000	261180000	920660000	745820000	1689800000	1475700000	3465400000	1372700000	1587200000	2795600000
P26883	P26883	Peptidyl-prolyl cis-trans isomerase FKBP1A	Fkbp1a	4	4	4	41.7	11.922	0	31.067	965720000	13	0	0	0	0	0	0	0	30947000	87463000	0	0	0	0	0	0	153790000	0	0	0	0	53213000	0
P26952	P26952	Interleukin-3 receptor subunit alpha	Il3ra	2	2	2	7.3	43.195	0.00094563	4.3255	288750000	12	0	0	0	0	0	0	54150000	0	0	0	0	0	0	0	0	0	0	0	0	0	0	0
P27038	P27038	Activin receptor type-2A	Acvr2a	1	1	1	3.1	57.889	0.0042054	3.0608	13290000	1	0	0	0	0	0	0	13162000	0	0	0	0	0	0	0	0	0	0	0	0	0	0	0
P27046	P27046	Alpha-mannosidase 2	Man2a1	69	69	67	69.9	131.63	0	323.31	262750000000	3201	13833000000	16159000000	8042000000	12364000000	11737000000	16599000000	14560000000	9679700000	8000200000	8355700000	10906000000	10173000000	10592000000	17304000000	14046000000	15438000000	8250800000	11609000000	4264100000	8668300000	9162800000	7157400000
P27048;P63163	P27048;P63163	Small nuclear ribonucleoprotein-associated protein B;Small nuclear ribonucleoprotein-associated protein N	Snrpb;Snrpn	2	2	2	6.5	23.656	0.0033731	3.3134	67203000	4	0	0	13776000	0	0	0	0	0	0	0	0	0	0	0	9828400	0	0	0	0	0	0	0
P27090	P27090	Transforming growth factor beta-2;Latency-associated peptide	Tgfb2	1	1	1	1.9	47.588	0.0073434	2.7035	25598000	1	0	0	0	0	0	0	0	0	11412000	0	0	0	0	0	0	0	0	0	0	0	0	0
P27512	P27512	Tumor necrosis factor receptor superfamily member 5	Cd40	2	2	2	11.8	32.093	0.00027793	9.4581	95857000	4	0	0	0	0	0	0	79612000	0	0	0	0	0	0	0	0	0	0	0	0	0	0	0
P27545	P27545	Ceramide synthase 1	Cers1	2	2	2	10.6	40.1	0	20.367	74283000	5	0	0	0	32589000	0	0	0	0	0	0	0	0	0	0	0	0	0	0	0	0	0	0
P27546	P27546	Microtubule-associated protein 4	Map4	16	16	16	25.2	117.43	0	45.57	1225200000	56	63373000	32303000	52614000	52267000	49863000	45828000	65841000	42964000	71718000	62994000	48999000	48489000	46267000	36636000	36639000	36188000	87848000	59185000	72890000	80569000	59332000	59645000
P27600	P27600	Guanine nucleotide-binding protein subunit alpha-12	Gna12	5	4	4	15.8	44.095	0.00025329	6.1779	91295000	7	0	0	0	0	0	0	0	0	0	0	0	0	0	0	0	0	0	0	0	0	11195000	9668600
P27601	P27601	Guanine nucleotide-binding protein subunit alpha-13	Gna13	24	23	23	62.9	44.054	0	194.34	17314000000	302	906760000	905570000	464790000	550090000	531940000	836530000	1007200000	1113300000	551320000	774820000	877660000	938620000	809730000	681130000	717700000	856280000	220900000	549140000	196790000	998130000	876400000	764270000
P27612	P27612	Phospholipase A-2-activating protein	Plaa	5	5	5	8.9	87.22	0	17.831	270380000	8	0	0	0	0	0	0	0	0	0	0	0	0	15630000	0	0	0	0	0	0	30424000	0	0
P27641	P27641	X-ray repair cross-complementing protein 5	Xrcc5	2	2	2	3.6	83.056	0.0002448	5.1266	8955400	3	0	0	0	0	8136800	0	0	0	0	0	0	0	0	0	0	0	0	0	0	0	0	0
P27659	P27659	60S ribosomal protein L3	Rpl3	18	18	18	41.7	46.109	0	127.94	18657000000	333	813570000	861520000	685040000	685280000	1100900000	925940000	509920000	456270000	921300000	757130000	1055900000	1028100000	621990000	901810000	513140000	1054700000	667230000	690190000	591730000	886080000	659030000	653170000
P27773	P27773	Protein disulfide-isomerase A3	Pdia3	57	57	57	79.4	56.678	0	323.31	405860000000	2972	23241000000	18195000000	22736000000	19717000000	20071000000	12035000000	19099000000	20957000000	28919000000	29602000000	11154000000	12643000000	17118000000	17935000000	13088000000	13919000000	18863000000	12851000000	34754000000	11065000000	16746000000	14287000000
P27808	P27808	Alpha-1,3-mannosyl-glycoprotein 2-beta-N-acetylglucosaminyltransferase	Mgat1	22	22	22	57.5	51.69	0	323.31	31857000000	665	1272100000	1339300000	1003300000	1559300000	1350900000	1594400000	1619000000	1703100000	1912800000	1840600000	1719100000	1510300000	1122600000	1207100000	1419800000	1333500000	988920000	1316000000	550460000	1266600000	1023700000	926540000
P28229	P28229	Gap junction gamma-1 protein	Gjc1	2	2	2	6.8	45.666	0.00027412	8.935	390700000	4	0	0	0	0	0	0	0	0	0	0	0	0	0	0	0	0	0	0	0	0	0	19813000
P28301	P28301	Protein-lysine 6-oxidase	Lox	22	22	22	79.6	46.7	0	323.31	35592000000	585	2774000000	3213700000	3108500000	767780000	1327500000	1241800000	2174100000	1823900000	3173100000	2024600000	547070000	506980000	432860000	3152300000	1640500000	1743700000	1665700000	1254700000	2175800000	467640000	571770000	562170000
P28334	P28334	5-hydroxytryptamine receptor 1B	Htr1b	2	2	2	9.8	43.078	0.00026638	7.8917	37746000	4	0	0	0	0	0	0	30552000	0	0	0	0	0	0	0	0	0	0	0	0	0	0	0
P28352	P28352	DNA-(apurinic or apyrimidinic site) lyase;DNA-(apurinic or apyrimidinic site) lyase, mitochondrial	Apex1	13	13	13	59	35.49	0	318	7905800000	219	383340000	366730000	194350000	428540000	425830000	396530000	111700000	100380000	91725000	123690000	289550000	324120000	458380000	458080000	438000000	533190000	122160000	144010000	49588000	346470000	641100000	545490000
P28474	P28474	Alcohol dehydrogenase class-3	Adh5	10	10	9	36.1	39.547	0	43.407	1388800000	38	29851000	49776000	38225000	81849000	110190000	57152000	65035000	58512000	49316000	64839000	0	0	50615000	84688000	48789000	71863000	41418000	44687000	81258000	59131000	112910000	86010000
P28481	P28481	Collagen alpha-1(II) chain;Collagen alpha-1(II) chain;Chondrocalcin	Col2a1	3	2	2	3.2	141.97	0.00026448	7.6058	120560000	5	0	0	0	0	0	0	0	0	75294000	0	0	0	0	0	0	0	0	0	0	0	0	0
P28571	P28571	Sodium- and chloride-dependent glycine transporter 1	Slc6a9	6	6	6	12.1	76.543	0	60.227	3639600000	110	184910000	139250000	101460000	230400000	237650000	307470000	110960000	113420000	54802000	54874000	219530000	262770000	182530000	89000000	109420000	164640000	66660000	98998000	33885000	297660000	184610000	196080000
P28653	P28653	Biglycan	Bgn	17	17	17	55.8	41.639	0	192.74	13278000000	281	682330000	674260000	808140000	620670000	1324300000	842700000	949680000	914050000	1509900000	794380000	255450000	308940000	350240000	382360000	436130000	309040000	422860000	299870000	617280000	161920000	265840000	336280000
P28654	P28654	Decorin	Dcn	6	6	6	20.9	39.809	0	12.245	728640000	14	131640000	133060000	26121000	55625000	33300000	26474000	0	0	0	0	0	0	44229000	63703000	26139000	0	30183000	0	37536000	0	24627000	21303000
P28656	P28656	Nucleosome assembly protein 1-like 1	Nap1l1	12	12	11	43	45.345	0	155.46	25255000000	265	996180000	1114700000	1544800000	775190000	1121400000	861040000	925910000	1013600000	1113200000	1063800000	909050000	1083300000	1006000000	1001000000	1502800000	1635900000	785500000	587100000	751060000	1349700000	1363100000	1780700000
P28658	P28658	Ataxin-10	Atxn10	19	19	19	55.2	53.706	0	138.51	4054900000	134	86589000	135780000	46146000	172420000	132430000	161910000	115720000	110950000	142040000	149860000	94089000	124910000	117780000	269040000	200380000	209480000	129840000	203380000	46152000	307410000	346840000	351460000
P28659	P28659	CUGBP Elav-like family member 1	Celf1	24	24	19	51	52.107	0	323.31	59341000000	848	3895600000	3705100000	4388500000	1667200000	2023800000	2176100000	977330000	1279500000	1122200000	1034600000	4104500000	3467700000	2951900000	2158800000	3668800000	3365400000	1949400000	1517600000	2071900000	3592600000	3072700000	3014500000
P28660	P28660	Nck-associated protein 1	Nckap1	5	5	5	8.3	128.78	0.00027816	9.4857	270670000	13	21504000	17973000	0	0	0	15347000	25020000	22255000	0	0	0	0	16534000	21977000	0	0	0	0	0	0	22681000	0
P28662	P28662	Brain protein I3	Bri3	1	1	1	12.8	13.643	0	22.121	368040000	11	0	0	0	0	0	0	0	0	0	0	0	0	0	0	0	0	0	0	0	0	20765000	0
P28667	P28667	MARCKS-related protein	Marcksl1	8	8	8	72.5	20.165	0	174.08	2926400000	182	43040000	43415000	151400000	118210000	154780000	115410000	51044000	43883000	76912000	87172000	204070000	198460000	202200000	40687000	66146000	88662000	141360000	108980000	223620000	185760000	219540000	368700000
P28740	P28740	Kinesin-like protein KIF2A	Kif2a	4	4	4	6	79.755	0.00072098	4.721	137810000	8	0	23768000	0	0	0	0	0	0	0	0	0	0	14273000	0	0	0	0	0	0	0	0	0
P28741	P28741	Kinesin-like protein KIF3A	Kif3a	3	2	2	5.8	80.169	0.006949	2.7715	220560000	2	0	0	0	0	0	0	0	0	0	0	0	0	0	0	0	0	0	0	0	0	0	2825600
P28798	P28798	Granulins;Acrogranin;Granulin-1;Granulin-2;Granulin-3;Granulin-4;Granulin-5;Granulin-6;Granulin-7	Grn	16	16	16	48	63.458	0	121.73	5720700000	225	198110000	151060000	188270000	319190000	428630000	252520000	438630000	286520000	582490000	528530000	197680000	272670000	276880000	103050000	91938000	118260000	308080000	199690000	539390000	104200000	147430000	156630000
P28828	P28828	Receptor-type tyrosine-protein phosphatase mu	Ptprm	9	8	7	8.5	163.65	0	9.9925	1282200000	8	0	53985000	0	0	78882000	0	0	0	109880000	96823000	0	0	89627000	0	0	0	0	0	0	0	0	0
P28867	P28867	Protein kinase C delta type;Protein kinase C delta type regulatory subunit;Protein kinase C delta type catalytic subunit	Prkcd	15	15	14	26	77.546	0	28.583	2213000000	43	54438000	56751000	0	107120000	85954000	94783000	97766000	118430000	73552000	88582000	92260000	142310000	107790000	55457000	52789000	49017000	56428000	109060000	0	168250000	222240000	214420000
P29268	P29268	Connective tissue growth factor	Ctgf	16	16	16	50.6	37.824	0	188.13	5233400000	85	119340000	125370000	360920000	0	0	0	900630000	492500000	2836900000	499800000	83344000	72662000	0	40131000	40346000	29149000	0	0	0	10436000	0	0
P29319	P29319	Ephrin type-A receptor 3	Epha3	10	8	6	12.8	109.95	0	32.78	402210000	14	0	0	0	0	0	0	166600000	70909000	54421000	90873000	0	0	0	0	0	0	0	0	0	0	0	0
P29341	P29341	Polyadenylate-binding protein 1	Pabpc1	27	27	27	52.2	70.67	0	241.28	17679000000	316	964800000	750620000	1191200000	666890000	1034800000	731540000	572720000	761450000	630330000	631290000	897540000	961370000	766750000	726150000	723790000	833440000	759730000	525630000	597780000	933110000	787530000	853610000
P29387	P29387	Guanine nucleotide-binding protein subunit beta-4	Gnb4	17	10	10	69.4	37.379	0	106.72	2900200000	94	95963000	56908000	81397000	77002000	69322000	50432000	195240000	107460000	191010000	233460000	113750000	164660000	163300000	17498000	56740000	34669000	48920000	58342000	76164000	200090000	309960000	341240000
P49945;P29391	P49945;P29391	Ferritin light chain 2;Ferritin light chain 1	Ftl2;Ftl1	2	2	2	13.7	20.842	0.00024802	5.5124	161800000	4	0	0	0	0	0	0	0	0	0	0	0	0	0	0	0	5314200	0	0	0	0	0	0
P29416	P29416	Beta-hexosaminidase subunit alpha	Hexa	7	7	7	15.2	60.612	0	25.746	838530000	24	39885000	25245000	0	58779000	0	0	38496000	56318000	57535000	84601000	0	0	0	45860000	36402000	35532000	0	34781000	0	45373000	0	50991000
P29533	P29533	Vascular cell adhesion protein 1	Vcam1	45	45	45	65.1	81.317	0	323.31	152200000000	1634	2445700000	2533300000	2922300000	6555000000	10507000000	7594100000	4444700000	3529900000	903020000	1945300000	2178100000	2522200000	3571700000	2266600000	2408400000	3013100000	9516000000	7380600000	12498000000	10253000000	20861000000	19578000000
P29595	P29595	NEDD8	Nedd8	1	1	1	17.3	8.9723	0.00024851	5.5798	137230000	10	0	0	0	0	0	0	0	0	0	0	0	0	0	0	0	0	0	0	0	0	25099000	0
P29758	P29758	Ornithine aminotransferase, mitochondrial	Oat	32	32	32	83.6	48.354	0	323.31	208770000000	1843	11209000000	8977900000	9897400000	12152000000	13317000000	10298000000	9629400000	12139000000	7180900000	5812100000	4627400000	6620200000	6245200000	9488700000	8951400000	9574400000	17140000000	12465000000	23691000000	4174000000	3083900000	3362500000
P30276	P30276	G2/mitotic-specific cyclin-B2	Ccnb2	2	1	1	3.3	45.382	0.0050739	3.0072	9450600	1	0	0	0	0	0	0	0	0	0	0	0	0	0	0	0	0	0	0	0	6473100	0	0
P30285	P30285	Cyclin-dependent kinase 4	Cdk4	7	6	6	38.6	33.75	0	35.535	657160000	36	21192000	19584000	32665000	26348000	31531000	17238000	16898000	12377000	29638000	59511000	37649000	41359000	27578000	23698000	42795000	23102000	0	28215000	0	16087000	29290000	52193000
P30412	P30412	Peptidyl-prolyl cis-trans isomerase C	Ppic	7	7	7	48.1	22.794	0	323.31	15742000000	282	651460000	765890000	174470000	1336000000	1026400000	1101800000	423980000	723990000	286170000	262250000	108370000	104940000	1117400000	792890000	341030000	472350000	771370000	1083600000	561110000	382280000	1053700000	855200000
P30416	P30416	Peptidyl-prolyl cis-trans isomerase FKBP4;Peptidyl-prolyl cis-trans isomerase FKBP4, N-terminally processed	Fkbp4	16	16	16	46.7	51.572	0	86.175	4278600000	101	191820000	155790000	261390000	155250000	188130000	110770000	0	77268000	79904000	97517000	122660000	168620000	185940000	223050000	212080000	215310000	138730000	116700000	249250000	303870000	357200000	394520000
P30558	P30558	Proteinase-activated receptor 1	F2r	9	9	9	31.4	47.79	0	71.617	1729600000	51	5283700	5155100	19526000	8463800	6535100	8898300	201050000	81433000	272680000	379010000	400350000	248970000	19806000	0	41523000	6074200	0	20313000	0	13375000	0	5215400
P30677	P30677	Guanine nucleotide-binding protein subunit alpha-14	Gna14	9	3	3	29.9	41.527	0.0013953	4.0395	100580000	7	0	1986400	0	0	0	0	0	0	0	0	16003000	0	0	0	0	2495700	0	0	0	0	0	0
P30681	P30681	High mobility group protein B2	Hmgb2	7	7	5	37.1	24.162	0	14.947	1145200000	24	61148000	54748000	124550000	42782000	63853000	57761000	0	0	0	0	50490000	41591000	0	65248000	98223000	75970000	49466000	0	71129000	51668000	107160000	83251000
P30987	P30987	Thromboxane A2 receptor	Tbxa2r	2	2	2	7.9	37.098	0.00026991	8.4169	159950000	2	0	0	0	0	0	0	0	58596000	0	0	0	0	0	0	0	0	0	0	0	0	0	0
P30999	P30999	Catenin delta-1	Ctnnd1	50	50	50	67.6	104.92	0	323.31	40848000000	1065	2445100000	2110500000	1744300000	2020600000	1787700000	2166000000	3148300000	2998100000	1884700000	2436300000	819150000	1126700000	1216500000	1869800000	1584000000	1752300000	1292000000	1402900000	1317800000	1109900000	1522200000	1679600000
P31001	P31001	Desmin	Des	15	10	10	35.2	53.497	0	41.476	166590000	10	0	0	0	0	0	0	0	0	179780000	0	0	0	0	0	0	0	0	0	0	0	0	0
P31230	P31230	Aminoacyl tRNA synthase complex-interacting multifunctional protein 1;Endothelial monocyte-activating polypeptide 2	Aimp1	10	10	10	59	33.997	0	99.141	3759700000	96	148120000	146200000	203180000	131620000	274820000	158140000	147500000	180820000	178410000	135110000	181750000	160800000	172640000	140830000	131830000	114390000	166090000	104210000	142120000	204110000	167790000	226940000
P31266;O08674	P31266	Recombining binding protein suppressor of hairless	Rbpj	14	14	14	30.8	58.537	0	69.678	3645000000	70	380120000	436870000	371430000	137820000	179520000	188340000	44236000	68947000	60706000	57277000	120620000	79161000	80322000	288820000	200320000	211770000	120000000	141000000	118860000	148700000	127940000	105960000
P31324	P31324	cAMP-dependent protein kinase type II-beta regulatory subunit	Prkar2b	19	19	16	57	46.167	0	291.35	12331000000	387	415630000	511210000	595880000	693610000	755370000	747710000	505750000	397240000	328450000	388390000	215060000	294930000	325430000	706150000	614360000	792890000	631650000	567620000	841000000	375610000	467320000	620920000
P31428	P31428	Dipeptidase 1	Dpep1	7	7	7	26.3	45.722	0	51.713	648580000	25	0	0	0	110810000	88468000	58365000	79017000	107450000	0	0	0	0	0	0	0	0	52185000	72108000	77659000	0	0	0
P31650	P31650	Sodium- and chloride-dependent GABA transporter 3	Slc6a11	3	2	2	4.5	69.96	0.00027886	9.5761	2301800000	40	113990000	77372000	192020000	130860000	138180000	126100000	199310000	184790000	123950000	176900000	119270000	120710000	83972000	0	0	72092000	95925000	0	0	70632000	0	0
P31750	P31750	RAC-alpha serine/threonine-protein kinase	Akt1	4	4	4	10.8	55.707	0.0013966	4.0534	322200000	3	0	0	0	0	0	0	9228600	0	0	0	0	0	0	0	0	0	0	0	0	0	0	0
P31938	P31938	Dual specificity mitogen-activated protein kinase kinase 1	Map2k1	10	8	8	42	43.474	0	51.735	1437200000	31	42185000	54337000	50800000	58385000	64728000	51797000	53808000	0	43138000	45605000	50824000	42072000	53761000	54976000	57742000	76307000	65857000	57082000	0	81284000	125300000	151600000
P32020	P32020	Non-specific lipid-transfer protein	Scp2	24	24	24	48.6	59.125	0	226.99	16884000000	282	624200000	751020000	708200000	1071600000	1219800000	695000000	369850000	412070000	373310000	259670000	368960000	436700000	1160500000	810540000	584570000	644760000	914960000	806350000	1389700000	658550000	1103600000	1055200000
P32037	P32037	Solute carrier family 2, facilitated glucose transporter member 3	Slc2a3	1	1	1	2.8	53.478	0.0016253	3.9923	8091800	1	0	0	0	0	0	0	0	0	9056100	0	0	0	0	0	0	0	0	0	0	0	0	0
P32067	P32067	Lupus La protein homolog	Ssb	14	14	14	42.9	47.756	0	77.151	4348700000	156	318010000	204260000	164130000	232400000	255720000	173940000	110780000	125840000	81751000	151020000	155390000	133480000	207550000	200690000	168390000	241280000	194000000	156050000	135790000	206540000	201800000	212460000
P32233	P32233	Developmentally-regulated GTP-binding protein 1	Drg1	6	6	6	23.2	40.512	0	12.057	543850000	23	40440000	36264000	0	19540000	0	28110000	0	18343000	0	16775000	19111000	28630000	0	22770000	22554000	46650000	0	0	0	18775000	81104000	27152000
P32261	P32261	Antithrombin-III	Serpinc1	1	1	1	2.2	52.003	0.0042045	3.06	71039000	7	0	0	0	0	0	0	0	0	0	0	0	2003400	0	0	0	0	0	0	0	0	0	0
P32507	P32507	Nectin-2	Pvrl2	19	19	19	57.5	57.317	0	323.31	16597000000	427	1121600000	1146500000	1233700000	629720000	751650000	630860000	556060000	394100000	136380000	305300000	446250000	507260000	646350000	903160000	803040000	1113200000	726230000	516800000	1043000000	661350000	836710000	896710000
P32883	P32883	GTPase KRas;GTPase KRas, N-terminally processed	Kras	10	3	3	64	21.656	0	20.907	2902300000	49	64875000	50652000	0	84279000	67244000	53853000	180970000	135250000	61246000	107240000	142840000	68227000	173920000	112910000	129690000	187710000	0	50449000	0	205020000	342470000	303800000
P32921	P32921	Tryptophan--tRNA ligase, cytoplasmic;T1-TrpRS;T2-TrpRS	Wars	12	12	12	39.5	54.357	0	50.315	2828200000	80	86884000	68703000	0	141960000	122020000	101860000	138890000	140800000	60980000	91495000	43813000	80568000	88366000	200110000	132340000	155080000	53212000	72301000	0	133010000	232940000	286200000
P33174	P33174	Chromosome-associated kinesin KIF4	Kif4	6	6	5	5.7	139.52	0	14.803	236720000	15	0	25703000	0	0	0	18090000	0	0	0	0	0	0	21290000	0	22680000	36028000	0	0	0	0	16289000	0
P33215	P33215	Protein NEDD1	Nedd1	3	3	3	7.4	71.292	0.00024888	5.6348	633510000	19	0	0	0	0	0	0	0	0	0	0	0	0	0	0	0	0	0	0	0	18208000	0	0
P33434	P33434	72 kDa type IV collagenase;PEX	Mmp2	4	4	4	8	74.102	0	17.313	98738000	8	0	0	0	0	0	0	0	0	40525000	41898000	0	0	0	0	0	0	0	0	0	0	0	0
P33609	P33609	DNA polymerase alpha catalytic subunit	Pola1	3	3	3	3.5	167.34	0.0083548	2.5805	183250000	3	0	0	0	0	0	0	0	23371000	0	0	0	0	0	0	0	0	0	0	0	0	0	15188000
P33896	P33896	Interferon alpha/beta receptor 1	Ifnar1	1	1	1	2.2	65.795	0.0013979	4.0739	52572000	2	0	0	0	0	0	0	0	0	0	0	0	0	0	0	0	0	0	0	0	0	5006100	0
P34022	P34022	Ran-specific GTPase-activating protein	Ranbp1	4	4	4	26.6	23.596	0	12.854	767200000	22	0	0	0	41685000	88626000	48894000	49048000	0	48797000	52317000	0	0	0	38654000	0	0	43443000	0	75641000	37486000	54580000	70545000
P34152	P34152	Focal adhesion kinase 1	Ptk2	7	7	7	10.4	123.54	0	15.152	549680000	17	0	36301000	0	30465000	0	31871000	31383000	51714000	0	26590000	0	0	24555000	22943000	25254000	37289000	0	0	0	29491000	50333000	37584000
P34884	P34884	Macrophage migration inhibitory factor	Mif	4	4	4	65.2	12.504	0	55.212	6894600000	123	192150000	233820000	273470000	349030000	482420000	215110000	174930000	195160000	212750000	199430000	136900000	163290000	233650000	415360000	347490000	397480000	312910000	279510000	549310000	358710000	450910000	474480000
P34914	P34914	Bifunctional epoxide hydrolase 2;Cytosolic epoxide hydrolase 2;Lipid-phosphate phosphatase	Ephx2	1	1	1	3.4	62.515	0.00025907	6.9381	12462000	1	0	0	0	0	0	0	0	11481000	0	0	0	0	0	0	0	0	0	0	0	0	0	0
P35123	P35123	Ubiquitin carboxyl-terminal hydrolase 4	Usp4	7	7	6	11.7	108.34	0	12.055	294460000	8	0	0	0	0	0	0	0	0	0	0	0	0	21881000	0	0	0	0	0	0	37854000	42271000	53211000
P35235	P35235	Tyrosine-protein phosphatase non-receptor type 11	Ptpn11	8	8	8	19.3	68.46	0	35.63	371980000	28	16937000	0	0	19954000	23674000	20967000	26219000	17045000	0	0	0	25077000	20903000	22800000	0	0	0	0	0	28101000	21421000	24784000
P35276	P35276	Ras-related protein Rab-3D	Rab3d	11	9	7	54.8	24.416	0	43.583	2702100000	52	63958000	73651000	0	0	32744000	0	72143000	65009000	62569000	59049000	132380000	119490000	274390000	76203000	86222000	86135000	44089000	54498000	0	190510000	239190000	252710000
P35278	P35278	Ras-related protein Rab-5C	Rab5c	13	13	10	76.9	23.412	0	242.45	91153000000	785	3482000000	3988800000	2022800000	4099800000	2703500000	3448200000	5116200000	4646800000	3765000000	4253200000	4026200000	4131800000	4661300000	4070800000	4191400000	4258400000	1642400000	2828600000	1320200000	4327800000	4406600000	3851200000
P35279	P35279	Ras-related protein Rab-6A	Rab6a	17	17	8	59.6	23.59	0	264.49	112070000000	624	4194900000	4604000000	2576000000	3484300000	3058200000	3537400000	6765200000	6183500000	6414000000	5903200000	5779700000	4891600000	4856400000	4651400000	4315500000	4528900000	2157800000	2781600000	1524400000	4912400000	4694200000	4433600000
P35282	P35282	Ras-related protein Rab-21	Rab21	17	17	17	64	24.106	0	319.68	38563000000	619	1668100000	1613600000	984110000	1740100000	1245600000	1576300000	4047800000	3567500000	1907900000	2362800000	1023100000	1214800000	968260000	1858000000	1906600000	2429500000	568900000	852070000	293200000	1365200000	1396100000	1239700000
P35283	P35283	Ras-related protein Rab-12	Rab12	14	14	14	54.7	27.328	0	39.955	2573300000	62	68018000	86972000	0	110190000	76292000	122920000	139890000	135040000	133350000	152350000	169210000	115750000	174880000	69753000	64262000	95864000	52844000	80329000	0	190540000	205120000	159490000
P35285	P35285	Ras-related protein Rab-22A	Rab22a	9	7	7	61.9	21.802	0	69.575	2804600000	103	114830000	117780000	57623000	134990000	113590000	126820000	145670000	163910000	126500000	99883000	121500000	93631000	149460000	147790000	125440000	108860000	63447000	77010000	105790000	137840000	115900000	114930000
P35288	P35288	Ras-related protein Rab-23	Rab23	16	16	16	76.8	26.678	0	167.21	9386800000	154	300940000	285220000	208120000	544360000	431330000	464280000	478710000	497500000	443850000	480190000	333510000	315750000	416680000	355260000	423110000	412510000	306430000	401640000	240650000	551970000	478060000	498420000
P35290	P35290	Ras-related protein Rab-24	Rab24	8	8	8	51.7	23.144	0	72.468	3224500000	107	150670000	156800000	69524000	146340000	115750000	133430000	161320000	155700000	148750000	137540000	154570000	105510000	194360000	195930000	156400000	123040000	136550000	162700000	67958000	143670000	105790000	79107000
P35293	P35293	Ras-related protein Rab-18	Rab18	17	17	17	79.1	23.035	0	323.31	52730000000	454	1934700000	2302200000	1486700000	2594700000	1946800000	3047000000	3943600000	4488600000	2829300000	2770200000	2016000000	2056200000	1748400000	2081300000	2495900000	2366400000	1072200000	1571800000	826160000	2031800000	2073100000	2264200000
P35441	P35441	Thrombospondin-1	Thbs1	62	62	33	55.9	129.65	0	323.31	36349000000	666	764500000	1037700000	1175600000	631100000	2189900000	1542400000	4750200000	2644600000	14343000000	5124000000	564430000	550590000	20579000	754980000	475110000	529070000	269360000	210620000	161360000	70983000	26660000	96114000
P35456	P35456	Urokinase plasminogen activator surface receptor	Plaur	6	6	6	26.3	35.428	0	206.88	3750500000	119	104520000	82977000	142720000	132100000	112860000	131140000	305930000	427630000	396500000	519230000	236170000	263180000	71669000	42211000	103760000	105950000	84946000	57902000	35830000	238160000	92561000	120570000
P35486	P35486	Pyruvate dehydrogenase E1 component subunit alpha, somatic form, mitochondrial	Pdha1	30	30	30	66.4	43.231	0	323.31	87568000000	1072	4033300000	4327200000	4412700000	3188800000	4142600000	2900800000	3861500000	3852000000	3981800000	3487100000	3795400000	4217900000	3725500000	5184300000	4163600000	4200300000	4638000000	3333400000	5818000000	2777500000	2732000000	3553500000
P35550	P35550	rRNA 2-O-methyltransferase fibrillarin	Fbl	14	14	12	56.9	34.306	0	188.55	12073000000	195	682590000	897010000	461330000	483200000	796320000	1439700000	319180000	324370000	369770000	169680000	1240200000	688770000	342640000	548350000	429240000	572840000	565490000	477950000	405030000	271040000	205640000	169880000
P35561	P35561	Inward rectifier potassium channel 2	Kcnj2	6	6	5	19.9	48.389	0	81.997	682510000	20	250900000	219130000	31777000	0	0	25672000	0	0	0	0	0	0	0	27264000	16398000	24077000	0	0	0	0	0	0
P35564	P35564	Calnexin	Canx	57	57	57	70.6	67.277	0	323.31	474830000000	3441	14050000000	17127000000	12595000000	22933000000	22063000000	21042000000	23400000000	25858000000	21251000000	21362000000	22502000000	16017000000	26082000000	19515000000	18641000000	17754000000	16005000000	18141000000	13904000000	20202000000	20666000000	16182000000
P35601	P35601	Replication factor C subunit 1	Rfc1	2	2	2	2	125.98	0.0087495	2.5345	294420000	4	0	0	0	0	0	0	0	0	0	0	212800000	0	0	0	0	0	0	0	0	0	0	0
P35700	P35700	Peroxiredoxin-1	Prdx1	19	19	18	83.9	22.176	0	244.92	58839000000	487	1280000000	1514200000	1010200000	2539900000	2742300000	1827200000	2383500000	2552300000	2035400000	2451500000	1178400000	1546100000	3275200000	2489900000	1537100000	2041500000	1910500000	1851300000	2439800000	3450300000	5940600000	6910700000
P35737	P35737	Class II histocompatibility antigen, M beta 1 chain	H2-DMb1	2	2	2	9.6	28.899	0.0011762	4.2251	166740000	2	0	0	0	0	0	0	0	0	0	0	0	0	45881000	0	0	0	0	0	0	0	39083000	0
P35762	P35762	CD81 antigen	Cd81	3	3	3	27.5	25.814	0	217.77	33936000000	303	1506300000	1116500000	252440000	766390000	634240000	541090000	3713200000	2788200000	1506100000	1705300000	527720000	1096300000	1636300000	1358100000	1455100000	1989900000	206090000	352400000	0	1085100000	1636400000	2061400000
P35803	P35803	Neuronal membrane glycoprotein M6-b	Gpm6b	2	2	2	7.9	36.209	0.007722	2.6222	10502000	2	0	0	0	0	0	5686500	0	0	0	0	0	0	0	0	0	0	0	0	0	0	0	0
P35821	P35821	Tyrosine-protein phosphatase non-receptor type 1	Ptpn1	26	26	26	76.2	49.593	0	323.31	55192000000	764	2989700000	3424000000	2422500000	1817900000	1313100000	1556100000	1390900000	1484000000	1523900000	1313400000	2420200000	2911700000	2617200000	3459000000	3733500000	3699500000	1059000000	1170100000	725670000	2844900000	3564700000	3163700000
P35822	P35822	Receptor-type tyrosine-protein phosphatase kappa	Ptprk	32	32	31	34.7	164.18	0	221.29	8746700000	259	1557200000	1171400000	599720000	106110000	24774000	147550000	0	63249000	172390000	105180000	245890000	235650000	164350000	657750000	959750000	1224500000	8756800	76092000	0	176630000	272550000	278450000
P35922	P35922	Fragile X mental retardation protein 1 homolog	Fmr1	4	2	2	10.4	68.988	0.0025068	3.5954	163550000	13	0	22713000	0	0	0	0	0	0	0	0	0	0	17065000	0	0	0	0	0	0	0	0	0
P35951	P35951	Low-density lipoprotein receptor	Ldlr	31	31	30	49	94.946	0	323.31	22344000000	523	1626800000	1533300000	2179700000	540560000	986170000	1151900000	1045200000	1217700000	1265500000	847680000	2299300000	2298700000	656570000	537970000	875540000	783390000	166460000	167090000	138160000	1065200000	576670000	586700000
P35979	P35979	60S ribosomal protein L12	Rpl12	6	6	6	54.5	17.804	0	198.01	5974100000	146	324060000	317920000	130720000	285760000	536070000	338100000	301970000	334910000	239250000	209800000	199800000	199310000	235170000	269770000	204470000	232610000	179270000	191200000	117980000	144210000	272410000	289810000
P35980	P35980	60S ribosomal protein L18	Rpl18	5	5	5	25.5	21.644	0	87.257	3120200000	54	59498000	193240000	0	75860000	209460000	113730000	48901000	61118000	84133000	117670000	427480000	131590000	103740000	81559000	84173000	177270000	222510000	295740000	210040000	79305000	50229000	0
P36371	P36371	Antigen peptide transporter 2	Tap2	24	24	24	43.3	77.444	0	293.8	10334000000	218	272570000	290330000	99751000	981930000	498290000	680180000	148410000	144780000	41334000	39473000	131030000	81778000	290740000	465620000	204230000	410450000	339090000	751810000	252390000	436380000	1464100000	1240100000
P36536	P36536	GTP-binding protein SAR1a	Sar1a	13	13	12	74.7	22.371	0	237.69	19194000000	344	709170000	727110000	534560000	821090000	757980000	788810000	1262600000	900630000	659180000	674080000	401850000	295630000	858230000	1013400000	848280000	907830000	712650000	614810000	589650000	1130700000	1242800000	1209500000
P36552	P36552	Oxygen-dependent coproporphyrinogen-III oxidase, mitochondrial	Cpox	18	18	18	47.6	49.714	0	134.8	8644900000	160	141610000	190970000	218480000	470410000	561620000	376320000	276070000	416510000	191400000	142740000	305610000	421540000	531490000	213690000	173050000	241570000	737450000	491130000	1210500000	374170000	343490000	416080000
P36895;P36898	P36895	Bone morphogenetic protein receptor type-1A	Bmpr1a	3	3	3	7.9	60.063	0.0018514	3.9051	134420000	1	0	0	0	0	0	0	0	0	0	0	17961000	0	0	0	0	0	0	0	0	0	0	0
P36916	P36916	Guanine nucleotide-binding protein-like 1	Gnl1	3	3	3	6.8	68.77	0.00025387	6.2611	3898000000	28	131950000	0	0	266740000	410040000	139270000	132830000	0	0	170330000	84173000	0	0	0	118430000	224510000	0	0	0	204100000	307600000	297510000
P36993	P36993	Protein phosphatase 1B	Ppm1b	4	1	1	10.3	42.795	0.0027236	3.5254	42622000	3	0	0	0	0	0	0	0	0	0	0	0	0	0	0	0	0	0	0	0	0	0	11601000
P37040	P37040	NADPH--cytochrome P450 reductase	Por	51	51	51	76.8	77.043	0	323.31	236720000000	3100	11105000000	10494000000	9876600000	8113700000	6987400000	9795900000	13605000000	12521000000	8987900000	8605500000	14243000000	12745000000	13541000000	9420400000	9098500000	9234000000	7652100000	8979900000	5776500000	10566000000	11089000000	9576200000
P37172	P37172	Activin receptor type-1	Acvr1	6	6	6	12.4	57.225	0	10.383	845050000	4	0	0	0	0	0	0	0	0	0	0	0	0	0	0	0	76891000	0	0	0	0	0	0
P37804	P37804	Transgelin	Tagln	12	12	11	63.7	22.576	0	87.735	2620900000	61	0	0	0	165760000	208120000	59779000	299780000	175430000	630970000	351030000	39181000	31085000	45271000	0	29912000	25592000	71725000	56014000	155010000	75431000	106180000	63391000
P37889	P37889	Fibulin-2	Fbln2	43	43	43	52.9	131.83	0	323.31	14741000000	512	768330000	753480000	549090000	494910000	688440000	415660000	1059900000	1027200000	1884300000	1557000000	196140000	159710000	337140000	467740000	408020000	537300000	1214900000	750520000	1160700000	252090000	227310000	302350000
P37913	P37913	DNA ligase 1	Lig1	17	17	17	24.6	102.29	0	111.41	1465700000	33	0	12111000	0	0	17212000	0	0	0	0	0	44839000	36928000	79718000	0	48975000	36581000	0	0	0	231800000	303570000	404460000
P38060	P38060	Hydroxymethylglutaryl-CoA lyase, mitochondrial	Hmgcl	13	13	13	51.4	34.238	0	213.06	15910000000	268	281010000	380840000	374510000	755070000	808750000	731950000	351080000	525020000	642800000	535910000	673760000	814550000	1070800000	558740000	553590000	509320000	1278900000	1200300000	1368900000	829150000	950120000	1183500000
P38647	P38647	Stress-70 protein, mitochondrial	Hspa9	60	60	59	73	73.46	0	323.31	629250000000	6574	36758000000	30479000000	49595000000	29739000000	41553000000	25489000000	26614000000	25507000000	22037000000	20493000000	20134000000	25292000000	14547000000	29593000000	28404000000	29110000000	43090000000	27303000000	63152000000	11931000000	8529900000	10373000000
P39053	P39053	Dynamin-1	Dnm1	8	4	4	10.4	97.802	0.0022973	3.7357	40129000	2	0	0	0	0	0	0	0	0	0	0	0	0	0	0	0	0	0	0	0	0	0	15841000
P39054	P39054	Dynamin-2	Dnm2	20	20	13	29.8	98.144	0	59.294	2535900000	92	74086000	86889000	0	98906000	119380000	100600000	145330000	128510000	93053000	113810000	57665000	89518000	106980000	117940000	76946000	108770000	55833000	79571000	0	144300000	199840000	268430000
P39087;Q60934;B1AS29	P39087	Glutamate receptor ionotropic, kainate 2	Grik2	7	7	7	12.9	102.49	0	18.971	339860000	15	0	69220000	0	0	0	0	0	0	0	0	0	0	0	67024000	43336000	59764000	0	0	0	0	0	0
P39098	P39098	Mannosyl-oligosaccharide 1,2-alpha-mannosidase IB	Man1a2	26	26	26	46.8	72.871	0	184.92	27812000000	535	1157500000	1413700000	603240000	1267500000	1094300000	1560400000	1205700000	1294100000	1369700000	1154800000	1439700000	1402900000	1528700000	1156400000	1199800000	1258700000	784850000	1173900000	435630000	1218600000	1111100000	912190000
P39447	P39447	Tight junction protein ZO-1	Tjp1	11	11	11	11.8	194.74	0	18.595	882260000	21	51643000	0	79826000	0	0	0	0	0	0	0	39449000	39166000	46178000	0	0	43293000	0	0	31580000	0	38563000	50810000
P39688;P14234	P39688	Tyrosine-protein kinase Fyn	Fyn	18	11	11	39.9	60.674	0	60.781	1967800000	81	148400000	98401000	76117000	64501000	29030000	60580000	208530000	176400000	59782000	68805000	80952000	53782000	78418000	65576000	46887000	63109000	0	0	0	118250000	172620000	111670000
P39749	P39749	Flap endonuclease 1	Fen1	9	9	9	31.7	42.314	0	84.653	3369100000	82	96195000	102130000	71852000	65928000	88150000	97362000	0	29231000	0	0	99251000	107800000	308990000	75555000	133450000	108190000	0	0	0	296510000	554680000	615900000
P39876	P39876	Metalloproteinase inhibitor 3	Timp3	6	6	6	39.3	24.182	0	25.074	1803700000	28	30907000	37400000	0	48851000	221850000	219920000	363610000	291840000	354960000	150990000	19502000	0	0	0	22731000	0	0	0	0	0	0	0
P40124;Q9CYT6	P40124	Adenylyl cyclase-associated protein 1	Cap1	26	26	26	73.8	51.564	0	323.31	11619000000	439	382420000	230750000	380810000	427240000	576210000	346790000	708590000	558400000	677180000	722670000	347830000	446280000	475950000	337470000	204610000	283430000	518560000	433280000	819750000	701880000	794620000	993990000
P40142	P40142	Transketolase	Tkt	26	26	26	56.2	67.63	0	245.24	6137000000	239	196540000	154180000	131930000	237850000	243070000	151020000	310120000	263140000	240750000	287380000	127800000	222050000	363430000	273120000	168290000	232350000	175780000	219580000	330680000	379400000	491740000	539280000
P40201	P40201	Chromodomain-helicase-DNA-binding protein 1	Chd1	3	3	3	2.1	196.38	0.0077237	2.6256	181850000	5	0	0	0	0	0	0	0	0	0	0	21225000	0	0	0	0	0	0	0	0	0	0	0
P40224	P40224	Stromal cell-derived factor 1	Cxcl12	2	2	2	23.7	10.561	0	14.417	218000000	12	0	0	0	0	71037000	0	0	0	0	0	0	0	0	0	0	0	0	0	0	0	0	0
P40237	P40237	CD82 antigen	Cd82	3	3	3	13.2	29.628	0	15.15	809210000	19	0	0	0	0	0	0	0	0	0	0	0	0	0	0	0	0	0	0	23415000	0	0	0
P40240	P40240	CD9 antigen	Cd9	7	7	7	26.5	25.258	0	323.31	13991000000	314	1391700000	1234400000	265910000	638340000	568690000	591020000	422020000	599830000	226620000	306810000	52051000	142210000	647300000	860820000	537440000	1012400000	214510000	251120000	133120000	192510000	572530000	430870000
P40336	P40336	Vacuolar protein sorting-associated protein 26A	Vps26a	6	6	6	26.3	38.113	0	34.621	1810300000	33	81028000	78261000	0	100610000	111820000	81802000	107200000	105250000	79443000	126320000	0	53244000	0	73719000	73964000	72721000	0	55719000	46039000	75027000	144730000	100360000
P41105	P41105	60S ribosomal protein L28	Rpl28	6	6	6	33.6	15.733	0	18.368	1552800000	63	70113000	57304000	98606000	58667000	109330000	71597000	52397000	38385000	57976000	73047000	110130000	69995000	48672000	48601000	45913000	51010000	94872000	64659000	139490000	35152000	55951000	65167000
P41216	P41216	Long-chain-fatty-acid--CoA ligase 1	Acsl1	36	36	33	63.8	77.951	0	323.31	34840000000	580	1775700000	2117900000	981780000	1800400000	1482400000	1767100000	742900000	562010000	564360000	579520000	1333500000	1355400000	1532500000	2309600000	2340300000	2307500000	1219800000	1858900000	634080000	1693400000	1597800000	1631200000
P41233	P41233	ATP-binding cassette sub-family A member 1	Abca1	14	14	13	9.6	253.91	0	54.083	704040000	20	0	0	0	0	0	0	60307000	135820000	30062000	36013000	0	24436000	20220000	0	0	35262000	0	0	0	31477000	21150000	41641000
P41234	P41234	ATP-binding cassette sub-family A member 2	Abca2	5	5	5	2.4	270.51	0.00027263	8.7444	155680000	2	0	0	0	0	0	0	0	0	0	0	0	0	21047000	0	0	0	0	0	0	0	16367000	0
P41241;P41242	P41241	Tyrosine-protein kinase CSK	Csk	5	5	5	15.6	50.716	0.00027115	8.5751	175030000	5	0	12416000	0	0	0	0	0	0	0	0	0	0	0	0	0	14019000	0	0	0	0	26383000	0
P41438	P41438	Folate transporter 1	Slc19a1	5	5	5	11.9	58.15	0	18.471	517540000	22	0	0	32072000	0	0	0	0	0	0	21554000	34184000	40131000	0	0	38341000	0	0	32354000	0	0	0	0
P41731	P41731	CD63 antigen	Cd63	3	3	3	8.8	25.766	0	24.271	3906300000	54	227520000	143230000	175860000	0	0	175090000	177300000	111360000	233540000	231460000	182560000	319910000	128520000	152610000	254290000	227890000	45673000	81763000	46023000	0	0	0
P41778	P41778	Pre-B-cell leukemia transcription factor 1	Pbx1	2	2	2	12.6	46.625	0	24.273	22412000	4	0	0	0	0	0	0	0	0	0	0	0	0	0	0	0	0	0	0	0	0	0	6932800
P42125	P42125	Enoyl-CoA delta isomerase 1, mitochondrial	Eci1	17	17	17	74	32.25	0	313.33	41307000000	463	2138200000	2412000000	1176000000	1995100000	1488000000	1452000000	840420000	1062900000	917260000	885270000	1435100000	1726900000	2119400000	3213100000	2238900000	2411800000	1569100000	1795900000	1290900000	1343800000	1371400000	1406900000
P42208	P42208	Septin-2	2018-09-02	11	11	11	51	41.525	0	98.037	3483100000	106	148540000	93094000	44347000	216100000	311310000	190820000	195560000	179630000	157810000	167200000	62015000	83373000	151740000	138690000	73197000	81248000	244840000	170010000	280150000	141440000	198230000	154390000
P42209	P42209	Septin-1	2018-09-01	1	1	1	3	42.019	1	-2	13029000000	17	0	0	0	0	0	0	0	0	0	0	0	0	0	0	0	0	0	0	0	0	0	623050000	+
P42225	P42225	Signal transducer and activator of transcription 1	Stat1	21	21	21	38.1	87.196	0	164.28	2783300000	67	0	0	0	282330000	175090000	221050000	0	0	0	0	0	0	47957000	28693000	0	0	0	147600000	101300000	62788000	650420000	571540000
P42227	P42227	Signal transducer and activator of transcription 3	Stat3	25	25	25	51.8	88.053	0	187.26	4472200000	149	92871000	116890000	0	243070000	187010000	150260000	198580000	235920000	149980000	141750000	59663000	110150000	137900000	221360000	122940000	159980000	80946000	133430000	57347000	261300000	543840000	574300000
P42230;P42232	P42230;P42232	Signal transducer and activator of transcription 5A;Signal transducer and activator of transcription 5B	Stat5a;Stat5b	8	8	8	10.6	90.83	0	30.025	363400000	11	0	0	0	0	0	0	0	0	0	0	0	0	0	0	0	0	0	49870000	0	0	53342000	64623000
P42669	P42669	Transcriptional activator protein Pur-alpha	Pura	1	1	1	8.1	34.883	0.00025025	5.7693	84388000	7	0	0	0	0	0	0	0	0	0	0	0	0	0	18052000	0	0	0	0	0	0	0	0
P42703	P42703	Leukemia inhibitory factor receptor	Lifr	16	16	16	21.7	122.57	0	160.63	1363900000	46	15047000	0	0	167790000	205010000	172740000	0	0	0	77301000	20162000	44053000	27548000	0	0	0	90519000	129150000	156810000	27735000	64220000	49974000
P42859	P42859	Huntingtin	Htt	3	3	3	1.2	344.69	0.00025491	6.4024	3314700000	73	115060000	98150000	0	0	0	74639000	0	96647000	0	129650000	75785000	111070000	117530000	168420000	0	103530000	0	186040000	0	283020000	614830000	159620000
P42867	P42867	UDP-N-acetylglucosamine--dolichyl-phosphate N-acetylglucosaminephosphotransferase	Dpagt1	4	4	4	13.9	46.412	0	14.712	407820000	31	12957000	0	0	8005100	7707900	19796000	16106000	20389000	7988900	7767800	15099000	12529000	25291000	0	13101000	15606000	44616000	13382000	24739000	6163700	0	0
P42932	P42932	T-complex protein 1 subunit theta	Cct8	26	26	26	55.1	59.555	0	113.32	14366000000	194	535600000	478570000	254890000	721310000	1011000000	750250000	777920000	779550000	716140000	655510000	521770000	571180000	595110000	464200000	367560000	585490000	493730000	536410000	551990000	705750000	679460000	831910000
P43024	P43024	Cytochrome c oxidase subunit 6A1, mitochondrial	Cox6a1	4	4	4	61.3	12.352	0	109.41	42468000000	444	2022800000	2366100000	1733600000	2069400000	2775000000	1722700000	2322000000	2362900000	1433900000	964050000	768460000	879260000	2556000000	2419200000	1265800000	1923300000	1565500000	1136800000	2148100000	1350700000	2223300000	1976200000
P43135;Q60632	P43135;Q60632	COUP transcription factor 2;COUP transcription factor 1	Nr2f2;Nr2f1	6	6	6	21.7	45.571	0	16.101	433260000	19	53114000	64764000	0	0	0	0	0	0	0	0	33378000	0	56915000	25614000	29788000	0	0	0	0	0	0	43705000
P43247	P43247	DNA mismatch repair protein Msh2	Msh2	6	6	6	9.8	104.15	0	40.6	235040000	9	0	0	0	0	0	0	0	0	0	0	0	0	0	0	0	0	0	0	0	28159000	61872000	72696000
P43274;Q07133	P43274	Histone H1.4	Hist1h1e	4	2	1	16.9	21.977	0.0002681	8.0972	756330000	18	0	0	0	45185000	83997000	80385000	0	0	61459000	0	58186000	65015000	0	0	0	142590000	0	53425000	83591000	0	25821000	0
P43275	P43275	Histone H1.1	Hist1h1a	5	5	3	24.4	21.785	0	13.534	232330000	8	0	0	0	0	41004000	33803000	0	0	0	0	0	0	0	0	0	72001000	0	0	0	0	0	0
P43276	P43276	Histone H1.5	Hist1h1b	4	4	4	17.9	22.576	0.00027457	8.9809	412540000	13	0	34041000	0	31176000	34223000	38206000	0	0	33610000	0	42418000	0	0	0	0	0	0	0	0	0	0	0
P43277	P43277	Histone H1.3	Hist1h1d	4	1	1	16.7	22.099	0.0083512	2.5748	91585000	4	0	0	0	0	0	0	0	0	0	0	0	0	0	0	0	0	0	0	10940000	0	0	0
P43406	P43406	Integrin alpha-V;Integrin alpha-V heavy chain;Integrin alpha-V light chain	Itgav	59	59	59	59	115.36	0	323.31	113560000000	1784	4166900000	3886900000	4089200000	3031800000	3444500000	3296500000	10002000000	6575100000	7868900000	8360300000	4723100000	5334400000	5970300000	3381100000	2943000000	3620700000	2511000000	2413400000	3493100000	5701600000	7228400000	7009000000
P43883	P43883	Perilipin-2	Plin2	18	18	18	66.8	46.646	0	260.72	8192900000	204	118770000	108840000	63165000	234150000	227370000	155170000	117490000	18940000	232260000	189070000	122700000	146230000	479720000	298970000	152100000	173790000	458470000	456450000	731020000	945300000	1031200000	1445400000
P45376	P45376	Aldose reductase	Akr1b1	10	10	10	44.3	35.732	0	30.005	1385600000	30	58756000	61314000	46612000	57565000	90856000	0	0	0	0	0	0	0	72967000	126720000	105120000	91039000	0	0	94018000	69440000	126790000	135320000
P45377	P45377	Aldose reductase-related protein 2	Akr1b8	5	5	5	21.8	36.12	0	32.757	3157200000	46	105340000	89646000	116730000	117470000	115180000	83639000	80991000	91086000	203680000	287150000	107750000	95909000	94606000	268310000	148830000	262420000	177390000	200290000	0	196390000	139880000	111460000
P45591	P45591	Cofilin-2	Cfl2	5	3	3	36.1	18.709	0	11.234	420830000	15	0	0	0	0	0	0	0	0	32650000	0	0	0	44356000	40970000	40268000	0	0	0	0	42349000	50548000	49543000
P45700	P45700	Mannosyl-oligosaccharide 1,2-alpha-mannosidase IA	Man1a1	23	23	23	54.2	73.275	0	207.12	6454300000	180	401170000	278520000	344050000	300000000	218000000	181320000	413600000	735790000	482170000	400780000	112570000	81370000	121790000	192620000	261430000	280910000	221010000	248230000	177840000	249110000	228810000	203180000
P45878	P45878	Peptidyl-prolyl cis-trans isomerase FKBP2	Fkbp2	7	7	7	59.3	15.344	0	62.769	3844200000	66	209100000	222940000	192350000	191150000	254880000	69238000	51739000	109400000	66222000	58947000	0	61956000	338590000	238310000	180750000	208960000	46394000	45307000	76383000	139570000	344050000	342410000
P45952	P45952	Medium-chain specific acyl-CoA dehydrogenase, mitochondrial	Acadm	24	24	24	60.1	46.481	0	233.83	39109000000	645	1639400000	1573800000	1428300000	2307500000	2968200000	2364700000	1260800000	1076000000	1258000000	1037100000	1061000000	1405000000	1599300000	2033500000	1489800000	1387600000	3344900000	2747700000	4017400000	755970000	1348200000	1409600000
P46061	P46061	Ran GTPase-activating protein 1	Rangap1	25	25	25	52.6	63.53	0	250.92	7928300000	236	212000000	257930000	195240000	301100000	265600000	232080000	230640000	363530000	218500000	327320000	615300000	467940000	362740000	210310000	277330000	297510000	167210000	218930000	174770000	707050000	586510000	541080000
P46460	P46460	Vesicle-fusing ATPase	Nsf	43	43	43	64.9	82.613	0	303.36	27166000000	582	680430000	819220000	521220000	969390000	949480000	839030000	1332000000	1377400000	960320000	1211700000	974140000	1145700000	1635400000	1029800000	1093800000	1219100000	377190000	580760000	343820000	2134400000	2193500000	2333900000
P46467	P46467	Vacuolar protein sorting-associated protein 4B	Vps4b	9	9	6	28.6	49.419	0	43.537	1517400000	33	38844000	23879000	0	77845000	106910000	91646000	50281000	62591000	31398000	41118000	0	27929000	73502000	0	31095000	25600000	38015000	38384000	0	114750000	217490000	208370000
P46471	P46471	26S protease regulatory subunit 7	Psmc2	18	18	18	46.4	48.647	0	92.644	2855400000	100	77608000	73746000	169450000	124290000	156270000	61832000	99382000	111420000	107010000	123680000	70598000	88228000	118520000	99720000	74413000	109220000	131030000	103870000	151370000	169770000	192130000	255610000
P46638	P46638	Ras-related protein Rab-11B	Rab11b	18	18	2	67.4	24.489	0	323.31	106920000000	741	4829000000	4902900000	3832100000	4412900000	3321200000	4067100000	5710000000	6148900000	4966300000	5373800000	4856700000	4572000000	5398400000	4581700000	5389000000	5713200000	2535400000	3449300000	1613900000	5585000000	5102600000	4314300000
P46656	P46656	Adrenodoxin, mitochondrial	Fdx1	4	4	4	27.1	20.123	0	31.455	952490000	34	53607000	13333000	239330000	50364000	56667000	48820000	42601000	45326000	21150000	21393000	0	31291000	19296000	11880000	62268000	18573000	123470000	23760000	146490000	33403000	42661000	22017000
P46664	P46664	Adenylosuccinate synthetase isozyme 2	Adss	5	5	5	14.9	50.02	0	16.441	513000000	13	0	0	0	32766000	32625000	0	0	0	30501000	31840000	0	41034000	31209000	0	0	27889000	0	0	0	38097000	55690000	72245000
P46718	P46718	Programmed cell death protein 2	Pdcd2	2	2	2	10.2	38.341	0.00072272	4.7893	169210000	2	0	0	0	0	0	0	0	0	0	0	0	0	0	0	0	0	0	0	0	0	17246000	0
P46735;O88329	P46735	Unconventional myosin-Ib	Myo1b	10	10	10	12.8	128.56	0	24.41	725910000	19	0	0	0	34839000	50916000	79193000	36844000	38317000	0	0	64832000	57119000	0	0	0	0	0	57534000	0	46130000	73384000	51202000
P46935	P46935	E3 ubiquitin-protein ligase NEDD4	Nedd4	41	41	37	50.8	102.71	0	323.31	29085000000	667	1270100000	1299000000	738310000	1538800000	1359300000	1486700000	1118600000	1379800000	1305500000	1490600000	1088900000	1310400000	1017600000	1714000000	1366500000	1661300000	637220000	824130000	812220000	1142600000	1182600000	1513000000
P46938	P46938	Transcriptional coactivator YAP1	Yap1	5	5	5	23.6	52.383	0	59.118	586820000	15	0	0	0	0	74921000	0	0	0	0	0	0	0	0	55105000	0	0	0	0	0	95459000	101400000	89570000
P46978	P46978	Dolichyl-diphosphooligosaccharide--protein glycosyltransferase subunit STT3A	Stt3a	27	27	26	35.6	80.597	0	323.31	148690000000	1173	6250700000	6423400000	3824500000	6928000000	4076600000	8078000000	9065500000	8675400000	6676200000	6601200000	6761400000	6241300000	6526800000	7208200000	6245600000	6839000000	4756200000	8248200000	2259800000	6800500000	6443900000	6475800000
P47199	P47199	Quinone oxidoreductase	Cryz	6	6	6	26.9	35.268	0.00027941	9.613	545750000	8	41054000	0	0	0	61006000	51295000	0	0	0	0	0	0	0	0	0	0	50321000	0	60606000	0	0	72980000
P47226	P47226	Testin	Tes	4	4	4	14.7	47.983	0	38.208	1029700000	22	66771000	51338000	47931000	26768000	33983000	26343000	51287000	25322000	70093000	66033000	31432000	36235000	40879000	68916000	46345000	102610000	0	0	26957000	40549000	43950000	68308000
P47713	P47713	Cytosolic phospholipase A2;Phospholipase A2;Lysophospholipase	Pla2g4a	46	46	46	69.4	85.221	0	323.31	67827000000	936	4302300000	5604000000	3162700000	2061600000	1111700000	1640900000	1366400000	1609000000	1788700000	2796900000	1966500000	1552400000	2662400000	7190200000	5413900000	6925800000	1039400000	1650100000	795720000	2133900000	2640000000	2755500000
P47738;Q62148;P24549;O35945;Q9JHW9	P47738	Aldehyde dehydrogenase, mitochondrial	Aldh2	38	38	36	75	56.537	0	323.31	209950000000	1765	13654000000	13604000000	16276000000	10046000000	12757000000	8513400000	9164300000	8595200000	9656000000	7940000000	1766900000	2127400000	2940000000	15539000000	12612000000	12101000000	16009000000	12585000000	19055000000	1258600000	2683500000	3104600000
P47739	P47739	Aldehyde dehydrogenase, dimeric NADP-preferring	Aldh3a1	7	5	5	13.5	50.48	0	11.112	86832000	4	0	0	0	0	0	0	0	0	0	0	0	0	0	49087000	0	0	0	0	0	0	0	0
P47740	P47740	Fatty aldehyde dehydrogenase	Aldh3a2	28	28	26	64.9	53.97	0	318.71	58981000000	730	3164000000	3473900000	1451900000	2196600000	1584500000	2050000000	3023600000	2469900000	1834200000	2070600000	2144900000	1919800000	2920600000	5075500000	2918700000	3608700000	1205600000	2048000000	678800000	2264800000	3171100000	2971000000
P47753	P47753	F-actin-capping protein subunit alpha-1	Capza1	13	11	11	67.8	32.939	0	134.16	5288200000	114	201970000	137940000	142450000	169750000	230360000	204560000	314620000	373660000	367240000	321150000	161130000	240920000	267990000	169620000	124990000	148570000	173110000	163200000	295580000	237710000	296680000	337320000
P47754	P47754	F-actin-capping protein subunit alpha-2	Capza2	15	15	13	72	32.967	0	244.92	11096000000	228	573700000	425580000	576930000	433620000	542930000	421490000	721680000	708970000	875370000	786290000	387350000	465100000	431660000	407850000	325180000	299830000	388150000	276290000	453480000	454670000	425850000	394820000
P47757	P47757	F-actin-capping protein subunit beta	Capzb	15	15	15	63.9	31.345	0	283.02	12707000000	282	580950000	475120000	504670000	551200000	704250000	522400000	859590000	988610000	831310000	749990000	339100000	397200000	517550000	462040000	341080000	368840000	426480000	278180000	476560000	514420000	777720000	736490000
P47758	P47758	Signal recognition particle receptor subunit beta	Srprb	21	21	21	68	29.579	0	323.31	36896000000	577	1471200000	1885500000	804240000	1487800000	1281500000	1199300000	1451700000	1829500000	1389200000	1218600000	1188100000	1112600000	2507000000	2151500000	1884400000	1825700000	887260000	1202700000	629080000	1972200000	2684200000	1888000000
P47791	P47791	Glutathione reductase, mitochondrial	Gsr	11	11	11	37	53.662	0	35.684	1388300000	69	74847000	57134000	68338000	0	70372000	52371000	42834000	43304000	65637000	61060000	73925000	103510000	55565000	80082000	71777000	65273000	79900000	58130000	93789000	64979000	70730000	57700000
P47801	P47801	Epithelial membrane protein 1	Emp1	1	1	1	12.5	17.813	0.0095521	2.4631	19677000	2	0	0	0	0	0	0	0	8488800	0	0	0	0	0	0	0	0	0	0	0	0	0	0
P47802	P47802	Metaxin-1	Mtx1	20	20	20	72.2	35.623	0	253.62	17911000000	374	713540000	886300000	600620000	879150000	541910000	665120000	689540000	670690000	615360000	586270000	834140000	834870000	867760000	1033000000	988880000	1157800000	572880000	979670000	374530000	935860000	761370000	756230000
P47809	P47809	Dual specificity mitogen-activated protein kinase kinase 4	Map2k4	2	2	2	7.3	44.113	0.0033829	3.3738	56417000	2	0	0	0	0	0	0	0	0	0	0	0	0	0	0	0	0	0	0	0	14411000	0	0
P47811	P47811	Mitogen-activated protein kinase 14	Mapk14	8	8	8	31.4	41.287	0	20.863	391310000	15	0	29413000	0	0	0	0	0	19184000	0	16161000	0	16536000	15357000	0	0	17793000	0	0	0	46317000	29191000	69036000
P47856;Q9Z2Z9	P47856	Glutamine--fructose-6-phosphate aminotransferase [isomerizing] 1	Gfpt1	15	15	15	31.1	78.538	0	73.009	2192500000	63	45238000	49843000	0	98272000	129440000	60452000	49340000	51863000	104540000	125970000	49756000	71072000	54417000	97497000	82940000	154050000	51777000	137470000	0	145390000	192220000	216090000
P47857	P47857	ATP-dependent 6-phosphofructokinase, muscle type	Pfkm	12	8	8	24.4	85.268	0	27.693	530790000	10	0	0	0	26486000	42567000	40663000	0	0	0	40995000	0	0	0	0	30337000	0	0	0	0	0	110800000	127490000
P47879	P47879	Insulin-like growth factor-binding protein 4	Igfbp4	1	1	1	6.7	27.807	0.0025149	3.6497	75301000	6	6872500	7341700	35599000	0	0	0	0	0	0	0	0	0	0	0	10283000	10174000	0	0	0	0	0	0
P47880	P47880	Insulin-like growth factor-binding protein 6	Igfbp6	2	2	2	12.2	25.346	0.0065474	2.8403	37327000	2	0	0	0	0	0	0	0	0	0	0	0	0	0	0	0	0	0	7710100	0	0	0	0
P47911	P47911	60S ribosomal protein L6	Rpl6	10	10	10	37.2	33.509	0	76.722	5994000000	102	232440000	308970000	249910000	365510000	695800000	334460000	138500000	151830000	179700000	158870000	266100000	156370000	341320000	309740000	145470000	270880000	174360000	246270000	328160000	213420000	280720000	227370000
P47930	P47930	Fos-related antigen 2	Fosl2	1	1	1	3.7	35.298	0.0087327	2.5234	6522000	2	0	6277700	0	0	0	0	0	0	0	0	0	0	0	0	0	0	0	0	0	0	0	0
P47931	P47931	Follistatin	Fst	5	5	5	26.5	37.866	0	10.389	55820000	8	0	0	0	0	0	0	0	0	0	0	0	0	0	0	0	0	0	0	39427000	0	0	0
P47934	P47934	Carnitine O-acetyltransferase	Crat	11	11	11	21.9	70.839	0	37.701	3073200000	51	169070000	143010000	85473000	163720000	139210000	128720000	150800000	171070000	102710000	114240000	99733000	175780000	134000000	216450000	134800000	122490000	98827000	150180000	89244000	91969000	104270000	120920000
P47941	P47941	Crk-like protein	Crkl	9	9	9	42.6	33.83	0	20.222	586330000	17	0	0	0	0	0	0	0	0	0	0	0	0	33630000	0	0	0	0	0	0	0	109300000	128180000
P47955	P47955	60S acidic ribosomal protein P1	Rplp1	4	4	4	94.7	11.475	0	20.2	2314800000	46	0	59771000	108870000	80369000	227180000	99534000	0	228660000	0	0	0	0	115310000	90964000	0	0	65557000	0	0	153330000	203230000	263950000
P47962	P47962	60S ribosomal protein L5	Rpl5	11	11	11	38.4	34.4	0	98.61	13804000000	234	627200000	611970000	295070000	615140000	726060000	577120000	407130000	510610000	449950000	481510000	605900000	615230000	661890000	731500000	716180000	706810000	416350000	435500000	219780000	931140000	704660000	688900000
P47963	P47963	60S ribosomal protein L13	Rpl13	10	10	10	39.8	24.305	0	81.201	6177200000	121	277000000	301910000	312620000	262890000	357370000	397270000	235440000	286560000	290170000	269740000	528490000	322040000	194860000	253650000	225690000	318500000	213960000	225390000	152420000	228000000	205340000	262120000
P47964	P47964	60S ribosomal protein L36	Rpl36	2	2	2	18.1	12.215	0.00071856	4.6245	178930000	11	0	22513000	24843000	0	0	0	0	0	31819000	0	0	0	0	32307000	0	0	0	0	0	0	0	0
Q9CXU9;P48024	Q9CXU9;P48024	Eukaryotic translation initiation factor 1b;Eukaryotic translation initiation factor 1	Eif1b;Eif1	1	1	1	21.2	12.823	0.00024325	4.9961	17822000	1	0	0	0	0	0	0	0	0	0	0	0	0	0	0	0	0	0	0	0	0	0	14632000
P48036	P48036	Annexin A5	Anxa5	21	21	21	64.6	35.752	0	218.33	13883000000	357	185360000	265970000	78571000	979580000	1410600000	603160000	1129900000	828930000	990400000	1017700000	117080000	161060000	498990000	402610000	258600000	297290000	424340000	382290000	453340000	496110000	990280000	813800000
P48193	P48193	Protein 4.1	Epb41	6	3	3	8.6	95.91	0.0011751	4.2213	109890000	3	0	0	0	0	0	0	0	0	0	0	0	0	0	0	0	0	0	0	0	0	0	13390000
P48410	P48410	ATP-binding cassette sub-family D member 1	Abcd1	17	17	17	34.6	81.858	0	91.397	3517200000	124	105360000	271860000	12221000	201620000	91067000	112330000	115970000	140480000	29278000	45687000	0	32552000	166530000	561370000	221400000	472190000	57747000	104220000	16946000	60092000	138190000	117040000
P48453	P48453	Serine/threonine-protein phosphatase 2B catalytic subunit beta isoform	Ppp3cb	8	5	5	21	59.173	0	12.787	406240000	13	0	0	0	0	0	0	0	27812000	0	24186000	0	27723000	23293000	0	0	0	0	19093000	0	31440000	55817000	68423000
P48678	P48678	Prelamin-A/C;Lamin-A/C	Lmna	64	62	62	77.7	74.237	0	323.31	216380000000	2188	11482000000	7835300000	16415000000	11366000000	14260000000	13188000000	8334600000	9541100000	7296400000	6298400000	9150800000	8243300000	8543300000	6789500000	6447000000	5338600000	22690000000	12778000000	31112000000	5858800000	4870900000	4068900000
P48758	P48758	Carbonyl reductase [NADPH] 1	Cbr1	8	8	8	35.4	30.641	0	28.023	1344300000	23	0	0	0	93684000	111740000	54166000	54086000	0	0	0	47059000	59243000	75386000	63803000	0	0	75881000	59894000	153900000	42606000	173740000	122620000
P48759	P48759	Pentraxin-related protein PTX3	Ptx3	14	14	14	39.9	41.811	0	86.03	4246900000	93	97466000	92104000	122040000	513560000	1207000000	287120000	49850000	0	13316000	0	16465000	39829000	0	51434000	64907000	193550000	298810000	268300000	180840000	51418000	218180000	251910000
P48760	P48760	Folylpolyglutamate synthase, mitochondrial	Fpgs	6	6	6	17.5	64.955	0	16.341	544040000	10	20999000	0	0	0	0	23190000	0	0	0	0	0	74926000	0	0	0	0	0	0	0	0	0	0
P48774	P48774	Glutathione S-transferase Mu 5	Gstm5	6	6	6	33.5	26.635	0	15.975	385690000	12	0	0	0	26444000	0	0	0	0	0	0	0	0	0	39739000	31656000	32783000	0	38009000	0	33089000	24056000	27486000
P48962	P48962	ADP/ATP translocase 1	Slc25a4	42	42	23	91.9	32.904	0	323.31	882410000000	5602	39783000000	52966000000	26766000000	38241000000	29620000000	42827000000	40648000000	42870000000	33124000000	31117000000	32995000000	29910000000	38194000000	54596000000	59847000000	48258000000	32124000000	44498000000	17901000000	28575000000	25898000000	24968000000
P49025	P49025	Citron Rho-interacting kinase	Cit	3	3	3	1.1	235.39	0.0061363	2.9027	62044000	4	0	0	0	0	0	0	0	0	0	0	0	0	0	0	36664000	0	0	0	0	0	0	0
P49070	P49070	Calcium signal-modulating cyclophilin ligand	Camlg	7	7	7	43.9	32.542	0	70.576	1811700000	102	38451000	49167000	29997000	73698000	55229000	66660000	92130000	123820000	113740000	128350000	103170000	114900000	130190000	40255000	35872000	54627000	52132000	66404000	39103000	149550000	86279000	88676000
P49117	P49117	Nuclear receptor subfamily 2 group C member 2	Nr2c2	2	2	2	4.5	65.239	0.0025166	3.6528	42224000	3	0	0	0	0	0	0	0	0	0	0	0	0	0	0	0	0	0	0	0	0	0	10011000
P49282	P49282	Natural resistance-associated macrophage protein 2	Slc11a2	6	6	6	16.2	62.367	0	63.047	7761900000	164	707300000	630680000	259170000	473300000	383340000	321910000	111380000	132800000	142240000	182030000	171190000	155780000	355980000	481130000	542870000	381710000	345850000	505850000	145740000	236880000	71429000	110850000
P49312	P49312	Heterogeneous nuclear ribonucleoprotein A1;Heterogeneous nuclear ribonucleoprotein A1, N-terminally processed	Hnrnpa1	29	26	26	62.5	34.196	0	323.31	101360000000	1230	6265600000	4647200000	11525000000	3287200000	4119800000	4594300000	2398500000	3031500000	2379200000	1645000000	4536900000	3762500000	4640300000	2051400000	2526700000	2332800000	7158000000	2911600000	8431500000	4135600000	3826900000	3984800000
P49443	P49443	Protein phosphatase 1A	Ppm1a	10	10	7	37.7	42.432	0	24.425	1356500000	31	31350000	44567000	41356000	49201000	35046000	24000000	56958000	36349000	28553000	42824000	36232000	38783000	33433000	127590000	50568000	112490000	32794000	41086000	46949000	104170000	119800000	129530000
P49586	P49586	Choline-phosphate cytidylyltransferase A	Pcyt1a	13	13	10	51.8	41.666	0	182.4	4347000000	107	0	0	0	36874000	41154000	0	18236000	52255000	48922000	41734000	71617000	23475000	1568400000	14829000	15419000	27227000	128740000	66024000	158860000	176400000	289340000	731750000
P49615	P49615	Cyclin-dependent-like kinase 5	Cdk5	5	4	4	17.1	33.288	0	16.931	236140000	13	0	10072000	0	0	0	0	11251000	0	0	0	11126000	0	13657000	15611000	0	0	0	0	0	0	36686000	31034000
P49717	P49717	DNA replication licensing factor MCM4	Mcm4	18	18	18	32.5	96.735	0	80.024	1892900000	47	0	0	0	0	0	69023000	0	0	0	0	0	57410000	82090000	41512000	28850000	37089000	0	0	0	158980000	650470000	401620000
P49718	P49718	DNA replication licensing factor MCM5	Mcm5	20	20	20	35.9	82.342	0	134.72	3732600000	59	26616000	17527000	0	21316000	27805000	18493000	0	0	0	0	13664000	36877000	100860000	36973000	61886000	68846000	0	20587000	0	303950000	1029400000	1278800000
P49722	P49722	Proteasome subunit alpha type-2	Psma2	4	4	4	32.1	25.926	0	18.562	473770000	17	0	0	0	0	40124000	0	0	0	0	31329000	0	34083000	0	0	0	37744000	0	0	0	53024000	29142000	49523000
P49769	P49769	Presenilin-1;Presenilin-1 NTF subunit;Presenilin-1 CTF subunit;Presenilin-1 CTF12	Psen1	10	10	8	31.3	52.639	0	86.468	2193300000	144	83672000	76595000	98425000	71536000	70152000	68963000	107910000	80759000	191840000	168370000	82023000	141720000	84754000	39186000	114260000	82558000	95485000	72257000	67361000	137600000	94755000	88751000
P49817	P49817	Caveolin-1	Cav1	13	13	11	68	20.538	0	323.31	113510000000	606	1923200000	2449100000	1913700000	10665000000	8068400000	11845000000	9331800000	16028000000	5298200000	6020100000	3071300000	2938200000	2696800000	3033400000	2739900000	2457600000	5352200000	6365300000	3598600000	1926100000	2340200000	1864400000
P50096	P50096	Inosine-5-monophosphate dehydrogenase 1	Impdh1	4	3	3	8.9	55.278	0.00024655	5.2961	572680000	7	0	0	0	0	0	0	0	0	0	0	0	0	0	19006000	0	0	0	0	0	0	0	0
P50136	P50136	2-oxoisovalerate dehydrogenase subunit alpha, mitochondrial	Bckdha	20	20	20	50.7	50.37	0	288.71	13188000000	330	583820000	535840000	531360000	1056600000	1240300000	975440000	381110000	346030000	369140000	229860000	315970000	397820000	378980000	702890000	483320000	560110000	1128400000	971930000	1350000000	242350000	320450000	421200000
P50171	P50171	Estradiol 17-beta-dehydrogenase 8	Hsd17b8	10	10	10	54.1	26.588	0	62.17	2430600000	60	149440000	135600000	232780000	189970000	157090000	119440000	0	0	82404000	94999000	0	66484000	0	209980000	114910000	137750000	139680000	146950000	245810000	0	0	84270000
P50172	P50172	Corticosteroid 11-beta-dehydrogenase isozyme 1	Hsd11b1	4	4	4	21.6	32.364	0	16.457	168720000	10	19447000	22345000	0	0	0	0	0	25448000	0	0	0	0	0	58368000	0	0	0	0	0	0	0	0
P50247	P50247	Adenosylhomocysteinase	Ahcy	16	16	16	52.5	47.688	0	81.496	7011500000	83	337760000	396970000	148570000	315520000	449700000	260380000	152110000	137920000	189830000	171890000	197420000	343550000	317150000	480770000	354740000	435330000	208090000	328780000	313340000	317880000	367880000	464780000
P50284	P50284	Tumor necrosis factor receptor superfamily member 3	Ltbr	4	4	4	20.7	44.956	0	26.973	420200000	24	35313000	0	25033000	0	53412000	0	0	0	0	0	0	41682000	0	0	36984000	34188000	0	0	0	0	0	0
P50285	P50285	Dimethylaniline monooxygenase [N-oxide-forming] 1	Fmo1	4	4	4	13	59.914	0.00024994	5.7369	33262000	1	0	0	0	0	0	0	0	0	0	0	0	0	0	0	0	0	0	24193000	0	0	0	0
P50396	P50396	Rab GDP dissociation inhibitor alpha	Gdi1	14	7	7	40.5	50.521	0	30.412	590480000	14	46778000	0	0	0	0	0	0	0	0	0	0	35434000	62671000	0	0	0	0	0	0	56928000	78484000	52649000
P50404	P50404	Pulmonary surfactant-associated protein D	Sftpd	1	1	1	3.2	37.688	0.0042297	3.1251	122360000	7	0	0	0	0	0	0	0	0	0	0	0	0	0	0	0	0	5165500	0	0	0	0	0
P50427	P50427	Steryl-sulfatase	Sts	19	19	19	39.9	66.59	0	243.07	11738000000	282	119440000	110550000	39587000	501260000	432040000	471660000	1312300000	1066900000	902060000	757710000	281200000	285130000	810900000	129880000	37623000	85199000	514410000	706110000	502410000	426680000	1009900000	729240000
P50428	P50428	Arylsulfatase A	Arsa	5	5	5	19.4	53.748	0	17.53	439520000	35	18164000	26501000	0	34638000	28570000	0	0	24383000	0	0	0	0	28464000	34951000	0	0	29941000	25114000	63876000	0	19899000	39097000
P50429	P50429	Arylsulfatase B	Arsb	7	7	7	15	59.646	0	23.526	492640000	11	0	0	0	0	0	0	0	0	0	0	0	0	0	0	0	0	58210000	0	112450000	0	0	0
P50431	P50431	Serine hydroxymethyltransferase, cytosolic	Shmt1	2	2	2	5.2	52.6	0	44.653	7834500000	77	483580000	429720000	0	676090000	855480000	306960000	0	174130000	0	0	293790000	0	381520000	405110000	0	628310000	290360000	0	0	0	0	0
P50516	P50516	V-type proton ATPase catalytic subunit A	Atp6v1a	26	26	26	52.2	68.325	0	313.97	11639000000	298	637880000	464140000	280100000	430750000	687590000	463300000	852760000	821030000	758640000	916520000	376960000	580390000	609750000	601060000	268050000	292190000	246300000	127720000	315830000	473060000	492640000	545990000
P50518	P50518	V-type proton ATPase subunit E 1	Atp6v1e1	3	3	3	16.8	26.157	0	12.268	317920000	11	0	15771000	0	21278000	49237000	17428000	0	24614000	0	0	0	0	25933000	21868000	0	0	0	0	0	0	37297000	20187000
P50543	P50543	Protein S100-A11	S100a11	3	3	3	37.8	11.083	0	40.922	1683200000	44	30843000	0	36492000	69318000	81334000	46099000	173310000	152310000	125380000	91671000	35012000	34398000	0	0	0	0	65250000	0	104740000	28533000	173240000	160020000
P50544	P50544	Very long-chain specific acyl-CoA dehydrogenase, mitochondrial	Acadvl	47	47	47	76.4	70.875	0	323.31	136560000000	1795	5376000000	5786300000	3722200000	5856900000	3759300000	5098400000	7104500000	7350600000	6451000000	6201900000	6688200000	6527300000	8433600000	7862500000	5045800000	5794100000	4643600000	6032600000	3460400000	6044600000	5254600000	5299600000
P50580	P50580	Proliferation-associated protein 2G4	Pa2g4	25	25	25	75.9	43.698	0	323.31	32543000000	524	2288200000	1809100000	1438000000	1378400000	1898500000	1463100000	939130000	1196200000	960230000	920800000	1066200000	1126300000	1657900000	1719000000	1809800000	1644700000	1201300000	955870000	1008100000	1380300000	1541700000	1602100000
P50637	P50637	Translocator protein	Tspo	13	13	13	95.3	18.841	0	284.56	33570000000	484	1231800000	2215100000	1567400000	1283100000	766560000	1336100000	2888200000	1367600000	1346900000	1115800000	936050000	968550000	1414100000	1898100000	1272300000	909420000	1052900000	896400000	1059200000	1279400000	1759800000	1965300000
P51125	P51125	Calpastatin	Cast	2	2	2	5.1	84.921	0.00025826	6.8196	225650000	21	7039500	7087800	0	0	10714000	10279000	15106000	11806000	17536000	26633000	7310200	12428000	10836000	0	6761100	0	11563000	11262000	0	21229000	9321300	12406000
P51150	P51150	Ras-related protein Rab-7a	Rab7a	22	22	22	85	23.489	0	323.31	286350000000	1614	12369000000	12644000000	5622300000	12981000000	9745400000	11032000000	20768000000	20746000000	16974000000	16243000000	14458000000	13395000000	12345000000	14731000000	13479000000	15444000000	2517600000	4014400000	1400700000	13090000000	12037000000	10640000000
P51174	P51174	Long-chain specific acyl-CoA dehydrogenase, mitochondrial	Acadl	22	22	22	46.3	47.907	0	323.31	66440000000	707	2322300000	2433300000	1505800000	3452400000	3451200000	3384200000	3585900000	3922700000	3524200000	3276100000	2488100000	3287700000	3140100000	2449500000	2311700000	2394000000	3956000000	4284000000	3012800000	1793400000	2313100000	2984300000
P51175	P51175	Protoporphyrinogen oxidase	Ppox	22	22	22	72.5	50.87	0	308.97	9933500000	252	211010000	288160000	106690000	586120000	361530000	375370000	464300000	494020000	269750000	300670000	387320000	381310000	840230000	487750000	224640000	378650000	242800000	249670000	113760000	597680000	829200000	735450000
P51410	P51410	60S ribosomal protein L9	Rpl9	9	9	9	64.1	21.881	0	84.047	8155000000	136	314370000	469050000	211090000	329470000	561020000	448840000	397900000	387180000	302790000	248350000	280630000	173860000	414740000	378890000	266980000	434380000	369980000	273260000	285370000	307490000	400910000	297080000
P51432	P51432	1-phosphatidylinositol 4,5-bisphosphate phosphodiesterase beta-3	Plcb3	7	7	7	8.8	139.49	0	17.098	1065300000	13	0	0	0	20358000	0	31525000	0	0	0	0	0	0	38831000	0	0	0	0	0	0	50643000	46705000	44370000
P51480	P51480	Cyclin-dependent kinase inhibitor 2A	Cdkn2a	3	3	3	25	17.941	0	13.778	488450000	18	0	0	0	0	0	0	0	0	0	25963000	29999000	32744000	52972000	27318000	26572000	26521000	0	0	0	33138000	56603000	70163000
P51569	P51569	Alpha-galactosidase A	Gla	9	9	9	28.6	47.642	0	21.794	1199400000	23	65437000	48354000	0	67672000	54414000	0	26528000	36396000	49630000	49863000	25482000	0	49913000	202190000	48199000	53353000	62800000	22889000	0	48777000	85575000	48971000
P51655	P51655	Glypican-4;Secreted glypican-4	Gpc4	25	25	24	57.8	62.586	0	323.31	24900000000	627	1160000000	898000000	382860000	1251200000	1144500000	1343700000	2167400000	2378300000	1450900000	1574200000	735810000	952660000	912230000	812260000	674100000	754240000	748750000	1180100000	422630000	847080000	1056200000	976660000
P51660	P51660	Peroxisomal multifunctional enzyme type 2;(3R)-hydroxyacyl-CoA dehydrogenase;Enoyl-CoA hydratase 2	Hsd17b4	32	32	32	59.5	79.481	0	323.31	42345000000	672	3810200000	2931600000	2466800000	2110600000	2132900000	2059400000	1613500000	1819400000	1674300000	1410100000	983530000	1343400000	1523900000	2478000000	2086200000	1952400000	1897900000	1711900000	1736000000	987060000	1094300000	956000000
P51807	P51807	Dynein light chain Tctex-type 1	Dynlt1	4	4	4	60.2	12.483	0	37.064	621120000	22	37283000	0	0	11213000	28769000	0	22861000	14372000	9913700	25279000	0	0	84536000	42827000	0	0	0	42682000	0	117300000	41752000	39861000
P51829	P51829	Adenylate cyclase type 7	Adcy7	7	7	6	9	122.71	0	15.336	345370000	8	0	0	0	0	0	0	0	0	17415000	20771000	0	0	0	0	0	13791000	0	0	0	23932000	0	15004000
P51859	P51859	Hepatoma-derived growth factor	Hdgf	11	10	10	61.2	26.268	0	69.779	2966300000	82	160730000	130610000	217480000	136630000	162660000	139120000	0	66553000	60781000	92577000	96673000	87233000	178700000	128950000	125070000	119020000	107810000	96020000	206000000	158730000	200200000	156490000
P51863	P51863	V-type proton ATPase subunit d 1	Atp6v0d1	18	18	18	65.8	40.301	0	214.32	13494000000	249	603910000	573090000	213950000	643830000	644550000	675860000	1009000000	973630000	869900000	741310000	684640000	537890000	778020000	464770000	313190000	377770000	275160000	408460000	160790000	585450000	579360000	500760000
P51881	P51881	ADP/ATP translocase 2;ADP/ATP translocase 2, N-terminally processed	Slc25a5	41	22	22	87.2	32.931	0	323.31	378390000000	1705	17821000000	22888000000	10328000000	12828000000	9973000000	15320000000	14957000000	16048000000	12590000000	10391000000	13568000000	13332000000	15878000000	24614000000	28063000000	24998000000	8371600000	13058000000	3611200000	13112000000	11696000000	13215000000
P51912	P51912	Neutral amino acid transporter B(0)	Slc1a5	12	12	12	22.6	58.482	0	113.51	17695000000	205	1122600000	932930000	711200000	1077200000	1067700000	1272200000	742740000	893170000	281780000	258320000	524350000	639010000	587690000	750790000	972230000	1314600000	544450000	766790000	395330000	600940000	598780000	614110000
P52019	P52019	Squalene monooxygenase	Sqle	20	20	20	51	63.769	0	256.93	12729000000	263	628560000	714650000	166390000	844300000	710460000	1264900000	476230000	665670000	336890000	269080000	600290000	592600000	1002100000	224700000	161820000	243080000	225200000	296520000	23706000	284340000	875330000	890620000
P52196	P52196	Thiosulfate sulfurtransferase	Tst	9	9	9	39.4	33.466	0	47.528	2842200000	45	223900000	216740000	87102000	86323000	96613000	50591000	56609000	86477000	69329000	59200000	67079000	101360000	167320000	320660000	265280000	226040000	70581000	101500000	0	103580000	62310000	93897000
P52293	P52293	Importin subunit alpha-1	Kpna2	28	28	28	74.5	57.927	0	323.31	35777000000	769	1041800000	934240000	1733800000	1108900000	362430000	933950000	802580000	1591600000	846640000	835300000	4602300000	4143400000	1708400000	626090000	1702300000	964870000	276920000	354290000	59648000	4851100000	2114800000	2127100000
P52332;Q62120	P52332	Tyrosine-protein kinase JAK1	Jak1	33	33	32	40.2	133.37	0	125.82	6003800000	191	213360000	186730000	117110000	280790000	364030000	468960000	220030000	282480000	240750000	180210000	210700000	217630000	208660000	141220000	210430000	163130000	68319000	204290000	45747000	325810000	590100000	604780000
P52431	P52431	DNA polymerase delta catalytic subunit	Pold1	2	2	2	2.4	123.79	0.0042288	3.1247	53387000	6	0	0	0	0	0	0	0	0	0	0	0	0	10766000	0	0	0	0	0	0	15913000	6975000	0
P52479	P52479	Ubiquitin carboxyl-terminal hydrolase 10	Usp10	5	5	5	8.7	87.021	0.00026413	7.5633	199050000	13	0	0	0	0	0	0	0	0	0	0	0	22039000	0	0	0	0	0	0	0	0	0	0
P52480;P53657	P52480	Pyruvate kinase PKM	Pkm	44	44	44	79.7	57.844	0	323.31	149200000000	1909	5662200000	6021100000	3762200000	5537800000	6381900000	3482500000	5950200000	6145800000	4722900000	5688000000	2256300000	3338700000	6298300000	10707000000	7720400000	9565000000	2996300000	3579800000	4637700000	7279900000	10873000000	12087000000
P52503	P52503	NADH dehydrogenase [ubiquinone] iron-sulfur protein 6, mitochondrial	Ndufs6	8	8	8	65.5	13.02	0	113.26	4960800000	142	54718000	95665000	442350000	112390000	225440000	103920000	93687000	76898000	125090000	338180000	241870000	88843000	63252000	189790000	343880000	100350000	1145300000	344960000	1289400000	63040000	62174000	57130000
P52592	P52592	Sphingosine 1-phosphate receptor 2	S1pr2	3	3	3	9.4	38.829	0	25.929	1191300000	26	37649000	41207000	0	56682000	48343000	64439000	64806000	66582000	0	0	0	0	62342000	45903000	66154000	72505000	0	0	0	51675000	105230000	109180000
P52633	P52633	Signal transducer and transcription activator 6	Stat6	1	1	1	1.6	93.496	0.0020785	3.8398	58699000	2	0	0	0	0	0	0	0	0	0	0	0	0	0	0	0	0	0	0	0	0	0	9708100
P52760	P52760	Ribonuclease UK114	Hrsp12	5	5	5	51.9	14.255	0	19.476	581280000	13	0	0	0	0	0	0	0	0	0	0	0	0	0	61393000	0	20055000	88237000	0	100970000	0	14585000	0
P52795	P52795	Ephrin-B1	Efnb1	3	3	3	9	37.859	0.0011663	4.092	302020000	8	0	0	0	0	0	0	0	0	0	0	0	0	0	0	0	21866000	0	0	0	0	0	0
P52800	P52800	Ephrin-B2	Efnb2	2	2	2	11.6	37.202	0	12.154	183130000	2	0	0	0	0	0	0	0	0	27538000	0	0	0	0	0	0	0	0	0	0	0	0	0
P52825	P52825	Carnitine O-palmitoyltransferase 2, mitochondrial	Cpt2	42	42	42	70.2	73.98	0	323.31	63806000000	1007	1883000000	2065100000	1594000000	3534000000	2762500000	2905600000	3447600000	3378800000	2807400000	2506300000	2199800000	2282900000	3648400000	3056000000	1945900000	2118700000	3357700000	3501700000	2588600000	2436300000	3149400000	2783300000
P52850	P52850	Bifunctional heparan sulfate N-deacetylase/N-sulfotransferase 2;Heparan sulfate N-deacetylase 2;Heparan sulfate N-sulfotransferase 2	Ndst2	11	10	10	16.2	101.2	0	24.069	587180000	13	0	0	0	18388000	24649000	31849000	0	0	42137000	34435000	50907000	68066000	51983000	0	24523000	0	20214000	28810000	0	39728000	35712000	0
P52875	P52875	Transmembrane protein 165	Tmem165	8	8	8	30.3	34.79	0	257.62	27735000000	461	1128300000	1293500000	500320000	1314400000	996300000	1545400000	1685000000	1341100000	1521100000	1186400000	1394400000	1594800000	1017500000	1188800000	1000800000	1182300000	795980000	1248900000	433710000	1413700000	1075700000	1185000000
P52912	P52912	Nucleolysin TIA-1	Tia1	12	8	8	39.6	42.799	0	88.177	2885900000	69	132990000	106660000	227650000	44067000	110030000	61921000	38278000	24197000	18334000	32906000	32195000	23434000	150510000	59639000	54677000	79053000	78658000	14461000	113120000	229330000	644160000	298260000
P52927	P52927	High mobility group protein HMGI-C	Hmga2	1	1	1	21.3	11.819	0.00024765	5.4386	25708000	4	0	0	0	0	0	0	0	0	0	14365000	0	0	0	0	0	0	0	0	0	0	0	0
P53026	P53026	60S ribosomal protein L10a	Rpl10a	7	7	7	27.6	24.916	0	47.056	3373400000	83	139890000	185760000	62320000	149870000	307030000	278100000	97818000	136490000	104540000	93448000	147540000	102290000	196410000	197210000	114050000	165810000	78704000	100330000	0	130250000	205680000	141610000
P53395	P53395	Lipoamide acyltransferase component of branched-chain alpha-keto acid dehydrogenase complex, mitochondrial	Dbt	9	9	9	23.2	53.246	0	33.283	750730000	54	45702000	0	50796000	41506000	51826000	39298000	32776000	42247000	19414000	0	28889000	25117000	37383000	44402000	35691000	46759000	52335000	43669000	73970000	0	22086000	0
P53564;P70298	P53564	Homeobox protein cut-like 1	Cux1	11	4	4	11.2	165.59	0.0083422	2.5616	627360000	3	0	0	0	0	0	0	0	0	0	0	10947000	0	0	0	0	0	0	0	0	0	0	0
P53569	P53569	CCAAT/enhancer-binding protein zeta	Cebpz	10	10	10	12.4	120.26	0	23.039	499430000	23	27023000	41155000	0	0	36663000	64224000	0	0	0	0	61377000	43915000	27562000	0	22915000	0	0	0	20555000	47768000	0	0
P53690	P53690	Matrix metalloproteinase-14	Mmp14	24	24	22	39	65.918	0	323.31	34460000000	413	836210000	934630000	464170000	2079000000	3291100000	3292000000	2500900000	2636000000	3063700000	2383500000	1525200000	1574400000	2015000000	397130000	413130000	548720000	492500000	611870000	403190000	914980000	1246900000	1285500000
P53702	P53702	Cytochrome c-type heme lyase	Hccs	19	19	19	66.2	30.977	0	323.31	34048000000	699	2580800000	2637100000	1634600000	1597400000	1542800000	1192800000	1079900000	1148100000	768960000	608820000	928030000	998270000	1443100000	2595800000	1974600000	2238400000	1227200000	1460400000	1127200000	1272700000	1338600000	1250300000
P53798	P53798	Squalene synthase	Fdft1	22	22	22	70.2	48.154	0	199.78	8941600000	178	577480000	564860000	195800000	598420000	681880000	1285100000	259430000	282980000	106680000	197120000	558110000	535080000	671030000	62134000	140550000	74773000	252700000	266980000	0	156930000	374050000	299540000
P53810	P53810	Phosphatidylinositol transfer protein alpha isoform	Pitpna	12	11	11	53.9	31.893	0	52.647	4701600000	83	64363000	114860000	61007000	194680000	207530000	116450000	197590000	213010000	163830000	198930000	103860000	107760000	172320000	234160000	133090000	182130000	98871000	106410000	99159000	273620000	409150000	448970000
P53811	P53811	Phosphatidylinositol transfer protein beta isoform	Pitpnb	17	17	16	70.1	31.487	0	97.943	8586400000	209	269810000	326700000	199820000	356410000	327680000	283840000	392050000	340790000	264170000	336420000	279420000	274100000	333580000	488270000	354670000	448350000	221280000	266900000	241100000	539430000	543870000	509380000
P53986	P53986	Monocarboxylate transporter 1	Slc16a1	16	16	16	31.8	53.267	0	323.31	22565000000	338	2530600000	2452600000	1475800000	529770000	433390000	541410000	188670000	243570000	287320000	301660000	747220000	842020000	445600000	2603700000	1734500000	2656300000	370970000	501780000	394030000	809710000	701620000	719450000
P53994	P53994	Ras-related protein Rab-2A	Rab2a	20	20	11	88.7	23.547	0	323.31	213140000000	1440	9366400000	9741900000	4423600000	10276000000	7069100000	10251000000	13010000000	12671000000	9865800000	8619000000	9569300000	9956600000	9304200000	9367700000	10016000000	11577000000	4210200000	6066600000	2178700000	9860300000	9900600000	9785500000
P53995	P53995	Anaphase-promoting complex subunit 1	Anapc1	3	3	3	3	215.99	0.0061377	2.9051	33117000	3	0	0	0	0	0	0	0	0	0	0	0	0	0	0	0	0	0	0	0	0	16828000	0
P53996	P53996	Cellular nucleic acid-binding protein	Cnbp	7	7	7	48.9	19.592	0	100.78	6648500000	148	340120000	261560000	899070000	358600000	464260000	326430000	205280000	249360000	234970000	301580000	300230000	390740000	187490000	278560000	308090000	333520000	281170000	169980000	509880000	278110000	245560000	276120000
P54071	P54071	Isocitrate dehydrogenase [NADP], mitochondrial	Idh2	32	32	31	60.8	50.906	0	323.31	181530000000	1833	7996200000	8349900000	4940400000	11103000000	11566000000	8885800000	3585200000	4204200000	3802200000	2848600000	4910600000	7122200000	9474700000	9660400000	8677500000	9866200000	10027000000	10530000000	7766400000	4691700000	8076700000	9755200000
P54103	P54103	DnaJ homolog subfamily C member 2;DnaJ homolog subfamily C member 2, N-terminally processed	Dnajc2	5	5	5	10.1	71.721	0	12.384	420070000	17	0	0	26299000	0	41192000	0	0	0	0	0	0	0	0	0	0	0	0	0	0	31263000	31068000	0
P54116	P54116	Erythrocyte band 7 integral membrane protein	Stom	20	20	20	71.5	31.375	0	323.31	34846000000	697	4165900000	3071200000	1840500000	1005800000	855660000	960870000	3152300000	1950600000	1431500000	1825800000	538370000	554910000	929120000	2264400000	2583200000	2309800000	483810000	995800000	423320000	619820000	916530000	854810000
P54276	P54276	DNA mismatch repair protein Msh6	Msh6	10	10	10	11	151.08	0	21.409	644490000	20	52356000	33528000	0	0	0	0	0	0	0	0	0	0	47640000	37820000	30281000	42882000	0	0	0	44878000	72773000	90017000
P54310	P54310	Hormone-sensitive lipase	Lipe	1	1	1	2.1	83.347	0.00027956	9.6437	8027900	1	0	0	0	0	0	0	0	0	0	0	0	0	0	0	0	0	0	0	0	0	0	973420
P54728	P54728	UV excision repair protein RAD23 homolog B	Rad23b	2	2	2	7	43.512	0	18.749	162780000	3	0	0	0	0	0	0	0	0	0	0	0	0	31499000	0	0	0	0	0	0	0	36203000	42229000
P54729	P54729	NEDD8 ultimate buster 1	Nub1	5	5	5	11.9	70.306	0.00026702	7.9475	382980000	6	0	0	0	36863000	0	0	0	0	0	0	0	25867000	28631000	0	0	0	0	0	0	29598000	0	82380000
P54751	P54751	CMP-N-acetylneuraminate-beta-galactosamide-alpha-2,3-sialyltransferase 1	St3gal1	8	8	8	31.8	39.072	0	27.966	1426400000	33	107480000	131660000	45117000	53757000	83413000	55017000	115840000	98518000	75741000	59131000	0	0	30551000	86886000	96831000	101900000	43931000	69688000	0	49234000	0	38594000
P54754;P35991	P54754	Ephrin type-B receptor 3	Ephb3	34	32	23	44.8	109.66	0	318.84	10095000000	298	257690000	213950000	150160000	512710000	505600000	745010000	704680000	505490000	239350000	414800000	472670000	449090000	660400000	215270000	210890000	247570000	443490000	485480000	196860000	478660000	658550000	610520000
P54761;O09127	P54761	Ephrin type-B receptor 4	Ephb4	29	23	22	42.2	108.85	0	196.97	7344600000	225	274670000	258270000	260170000	270870000	182030000	361570000	204670000	290560000	211120000	239090000	456850000	463300000	347640000	227600000	299580000	266910000	215160000	396820000	137500000	408340000	524080000	423360000
P54763	P54763	Ephrin type-B receptor 2	Ephb2	32	29	26	45.6	109.9	0	323.31	25412000000	403	0	0	0	1343500000	1347500000	1418400000	1706300000	1414600000	889360000	1061700000	1372700000	1580500000	1839100000	0	0	0	840250000	1134300000	841410000	1783000000	2355700000	2310500000
P54775	P54775	26S protease regulatory subunit 6B	Psmc4	19	19	19	71.5	47.408	0	69.503	2932800000	127	82222000	71000000	197100000	96524000	167170000	65359000	101250000	90285000	119780000	145060000	76656000	81934000	115530000	84963000	74183000	98186000	194850000	152640000	384320000	127310000	157170000	191460000
P54818	P54818	Galactocerebrosidase	Galc	5	5	5	11	77.256	0.00025833	6.8612	108150000	3	0	0	0	0	0	0	0	0	0	19025000	0	0	0	0	0	0	0	0	0	0	0	0
P54822	P54822	Adenylosuccinate lyase	Adsl	3	3	3	11	54.866	0.00024685	5.3629	1355000000	10	0	0	0	0	0	0	0	0	0	0	0	185500000	0	0	0	0	0	0	0	0	0	0
P54823	P54823	Probable ATP-dependent RNA helicase DDX6	Ddx6	12	12	12	32.1	54.191	0	44.744	2721900000	55	195180000	198490000	81079000	77151000	71360000	84423000	48168000	44652000	79879000	75336000	88655000	124420000	186950000	171990000	203750000	158480000	66122000	65012000	0	174850000	160210000	115850000
P54830	P54830	Tyrosine-protein phosphatase non-receptor type 5	Ptpn5	4	4	4	11.6	60.815	0	18.418	504270000	23	33646000	37199000	0	0	0	0	0	0	0	0	0	0	0	46806000	0	39200000	0	0	0	0	0	0
P54923	P54923	[Protein ADP-ribosylarginine] hydrolase	Adprh	6	6	6	22.1	40.068	0	47.446	463350000	22	0	0	0	34157000	0	0	38347000	0	32866000	35291000	0	0	0	0	0	0	0	0	0	34516000	62773000	68576000
P55002	P55002	Microfibrillar-associated protein 2	Mfap2	1	1	1	5.5	20.578	0.0022936	3.6947	28993000	3	0	0	0	0	0	0	0	0	0	0	0	0	0	0	0	0	0	0	19372000	0	0	0
P55012;P55014	P55012	Solute carrier family 12 member 2	Slc12a2	32	32	32	32.7	131.03	0	281.26	21624000000	471	1282100000	1266200000	775390000	1438000000	1260300000	1654300000	525200000	524920000	428210000	406540000	769520000	904430000	761470000	1102100000	1086500000	1254000000	527150000	988100000	312640000	925450000	1090900000	1013100000
P55065	P55065	Phospholipid transfer protein	Pltp	3	3	3	9.5	54.452	0.00094944	4.4118	117740000	5	0	0	0	0	0	16063000	0	0	0	0	0	0	0	0	0	0	0	0	0	0	0	0
P55096	P55096	ATP-binding cassette sub-family D member 3	Abcd3	35	35	35	59.5	75.474	0	323.31	36883000000	697	1778900000	2970500000	812900000	2299000000	1217100000	2265800000	962620000	1479400000	956630000	566120000	725830000	744930000	1639000000	2927900000	2262900000	2473700000	783660000	1236400000	329010000	965670000	1661100000	1574200000
P55098	P55098	Peroxisome biogenesis factor 2	Pex2	3	3	3	16.4	34.731	0.00027809	9.4689	561740000	6	31666000	38691000	0	57037000	34346000	44853000	0	0	0	0	23924000	0	27324000	38780000	32479000	38242000	0	28735000	0	0	0	37047000
P55194	P55194	SH3 domain-binding protein 1	Sh3bp1	1	1	1	2.3	65.284	0.0067347	2.7757	29809000	1	0	0	0	0	0	0	0	0	0	0	0	0	0	0	0	0	0	0	0	0	0	10544000
P55258	P55258	Ras-related protein Rab-8A	Rab8a	13	11	8	57	23.668	0	147.22	14040000000	368	251710000	296410000	205930000	398470000	258020000	279180000	816360000	818500000	483960000	662230000	637440000	683290000	676440000	378560000	612470000	601630000	157740000	202420000	61837000	703900000	589430000	599460000
P55264	P55264	Adenosine kinase	Adk	11	11	11	37.4	40.148	0	35.627	1318600000	32	41947000	47047000	35371000	48133000	47310000	44171000	52782000	61696000	38685000	46567000	48130000	28949000	53668000	63304000	51493000	78643000	45620000	33834000	66144000	52885000	101620000	122840000
P55288;Q8BM92;Q5RJH3;P97291	P55288	Cadherin-11	Cdh11	27	27	27	44.5	88.111	0	225.88	13076000000	275	847820000	691040000	399210000	938110000	1110900000	1255100000	1457300000	1146700000	485070000	523070000	0	0	0	594470000	522980000	607420000	735090000	775140000	716430000	0	0	0
P55302	P55302	Alpha-2-macroglobulin receptor-associated protein	Lrpap1	4	4	4	15	42.215	0.00027693	9.3464	279490000	8	0	0	0	0	52262000	0	0	0	0	0	0	0	0	37999000	0	0	0	0	0	0	0	0
P55937	P55937	Golgin subfamily A member 3	Golga3	13	13	13	13.2	167.22	0	66.283	238730000	19	0	0	26261000	21241000	91716000	30841000	0	0	0	0	0	0	0	0	0	0	15973000	0	41511000	0	0	0
P56135	P56135	ATP synthase subunit f, mitochondrial	Atp5j2	6	6	6	68.2	10.344	0	55.661	43085000000	376	1459000000	1263000000	711820000	1584200000	1367400000	1583900000	1775600000	1681300000	1302900000	1318100000	1066300000	1427700000	2114000000	1946400000	1502000000	1641700000	1133800000	1587500000	657030000	1496700000	1440100000	1124200000
P56183	P56183	Ribosomal RNA processing protein 1 homolog A	Rrp1	1	1	1	5.1	54.776	0.00025214	5.9967	51200000	11	0	0	0	0	0	0	0	0	0	0	0	0	0	0	0	0	0	0	0	0	0	4538300
P56371	P56371	Ras-related protein Rab-4A	Rab4a	14	14	12	64.7	24.408	0	69.711	3555600000	102	165610000	147410000	132320000	119660000	97912000	111430000	315790000	279000000	230690000	222150000	195490000	157280000	132070000	119340000	170480000	116380000	108860000	83748000	136010000	134430000	123980000	135550000
P56379	P56379	6.8 kDa mitochondrial proteolipid	Mp68	3	3	3	34.5	6.6979	0.00026344	7.5195	5089200000	71	205420000	286410000	82436000	252420000	192240000	199170000	265680000	176290000	157140000	132940000	120480000	177070000	369880000	331720000	240700000	275990000	103100000	156770000	0	157900000	276480000	222700000
P56382	P56382	ATP synthase subunit epsilon, mitochondrial	Atp5e	3	3	3	44.2	5.8378	0.0002524	6.0325	1105800000	11	0	0	220240000	0	40774000	0	0	0	32602000	0	0	0	0	0	65301000	0	240210000	0	584430000	0	0	0
Q9CR84;P56384;P56383	Q9CR84;P56384;P56383	ATP synthase F(0) complex subunit C1, mitochondrial;ATP synthase F(0) complex subunit C3, mitochondrial;ATP synthase F(0) complex subunit C2, mitochondrial	Atp5g1;Atp5g3;Atp5g2	2	2	2	27.9	14.2	0	68.572	10565000000	1272	108320000	104340000	72024000	110840000	101090000	131750000	126260000	99319000	81939000	82190000	122950000	63203000	76684000	105360000	80087000	68846000	0	77024000	64147000	55945000	47410000	64737000
P56391	P56391	Cytochrome c oxidase subunit 6B1	Cox6b1	5	5	5	70.9	10.071	0	58.657	7136300000	130	148570000	294540000	225440000	396970000	831490000	327130000	229950000	244250000	176700000	128660000	109250000	119160000	445580000	546890000	237900000	327940000	331120000	167150000	358680000	186140000	438190000	376840000
P56393	P56393	Cytochrome c oxidase subunit 7B, mitochondrial	Cox7b	1	1	1	10	9.0113	0.0042232	3.1069	142880000	21	0	0	0	0	0	0	0	0	0	0	0	0	0	0	0	0	0	0	0	0	0	3141300
P56394	P56394	Cytochrome c oxidase copper chaperone	Cox17	2	2	2	52.4	6.784	0	13.561	461290000	17	0	39544000	56013000	0	0	0	0	0	19340000	29648000	0	19770000	13773000	31803000	0	0	0	75458000	112770000	0	0	0
P56395	P56395	Cytochrome b5	Cyb5a	9	9	9	82.1	15.241	0	252.02	82742000000	411	2233300000	3341000000	1916400000	6602000000	9287400000	5920800000	3572900000	4334700000	1519100000	1296600000	950470000	731720000	3148900000	4539500000	2627200000	3484000000	6127100000	4346500000	6296500000	1505100000	3560400000	2942000000
P56399	P56399	Ubiquitin carboxyl-terminal hydrolase 5	Usp5	20	20	20	36.5	95.832	0	153.25	3837300000	119	112890000	120470000	131100000	154410000	258720000	148820000	129750000	164370000	158680000	146240000	102370000	139900000	163750000	164020000	209050000	150300000	132420000	122990000	269490000	180260000	187630000	246810000
P56480	P56480	ATP synthase subunit beta, mitochondrial	Atp5b	35	35	35	81.9	56.3	0	323.31	2287400000000	11450	94561000000	95701000000	139360000000	86790000000	103630000000	101570000000	92549000000	97047000000	83671000000	73429000000	81182000000	85220000000	86605000000	90494000000	85145000000	81451000000	149120000000	94212000000	205590000000	77819000000	70302000000	76912000000
P56542	P56542	Deoxyribonuclease-2-alpha	Dnase2	1	1	1	3.1	38.81	0.0083298	2.5498	22736000	3	0	0	0	0	0	0	0	0	0	0	0	0	0	0	0	0	0	0	0	0	0	4359800
P56546	P56546	C-terminal-binding protein 2	Ctbp2	14	10	10	48.8	48.956	0	134.2	2210500000	43	46379000	88208000	54907000	57032000	72513000	54636000	0	0	0	0	39117000	45772000	59688000	80037000	94182000	143470000	0	25676000	0	239620000	355530000	432080000
P56564	P56564	Excitatory amino acid transporter 1	Slc1a3	6	6	5	15.7	59.622	0	40.117	1040300000	18	0	0	0	122040000	118520000	115010000	0	0	0	0	0	0	0	0	0	0	165930000	65680000	0	0	0	0
P56695	P56695	Wolframin	Wfs1	23	23	23	35.6	100.58	0	112.83	6298900000	230	139290000	129870000	71863000	465300000	260400000	291070000	419960000	434220000	438190000	466140000	194050000	178840000	284190000	231720000	161120000	270540000	124790000	273110000	44992000	279400000	333770000	331100000
P56716	P56716	Oxygen-regulated protein 1	Rp1	3	3	3	2.9	234.39	1	-2	442050000	2	0	0	0	75883000	0	0	0	0	0	0	0	0	0	0	0	0	0	0	0	0	0	0	+
P56726	P56726	Smoothened homolog	Smo	1	1	1	1	87.449	0.0097582	2.4541	60446000	6	0	0	0	0	0	0	0	0	0	0	0	0	0	0	0	0	0	0	0	0	0	2808000
P56818	P56818	Beta-secretase 1	Bace1	6	6	6	16.2	55.747	0	24.079	1063200000	32	0	38593000	0	48258000	96667000	75531000	52731000	68640000	148240000	78964000	110780000	112700000	83864000	0	0	37568000	0	0	0	0	0	0
P56959	P56959	RNA-binding protein FUS	Fus	12	12	12	23.4	52.673	0	323.31	23562000000	398	2043100000	1377000000	2186400000	678480000	1056200000	1226300000	606940000	618470000	757170000	559380000	1179900000	1265500000	1272300000	848080000	886330000	961820000	1075200000	947190000	1147700000	1086700000	589310000	997780000
P56960	P56960	Exosome component 10	Exosc10	3	3	3	3.7	100.94	0.00024432	5.1048	39998000	5	0	0	0	0	0	0	0	0	0	0	0	0	0	0	0	0	0	0	0	0	0	7320100
P57716	P57716	Nicastrin	Ncstn	11	11	11	20.1	78.491	0	124.87	9982700000	298	261710000	321870000	165400000	400650000	481860000	402870000	611290000	663200000	435240000	436870000	367480000	342920000	1015900000	254220000	355830000	322120000	326920000	300610000	183120000	511990000	504370000	566220000
P57722	P57722	Poly(rC)-binding protein 3	Pcbp3	9	3	3	33.2	39.294	0	10.74	353050000	14	0	0	0	0	25742000	30361000	0	0	0	0	0	24743000	33086000	28534000	0	0	0	0	0	21111000	45878000	40821000
P57724	P57724	Poly(rC)-binding protein 4	Pcbp4	7	6	6	27.8	41.398	0	49.772	816150000	12	0	0	0	0	51194000	0	0	0	0	0	67066000	64871000	59647000	0	45264000	0	0	0	0	66216000	0	0
P57759	P57759	Endoplasmic reticulum resident protein 29	Erp29	7	7	7	32.8	28.823	0	30.669	921280000	19	36347000	31966000	0	71485000	113360000	0	29736000	57448000	40154000	46560000	0	0	114110000	31765000	29582000	0	0	0	48174000	0	43379000	0
P57776	P57776	Elongation factor 1-delta	Eef1d	8	8	8	43.1	31.293	0	153.64	2932100000	73	112610000	149420000	165670000	108890000	205420000	149650000	128180000	105900000	138770000	109350000	100840000	120470000	152570000	111660000	136130000	118730000	91353000	89723000	117940000	138480000	147420000	141480000
P57780	P57780	Alpha-actinin-4	Actn4	48	28	28	67.9	104.98	0	323.31	11200000000	292	645490000	414700000	355860000	460240000	431090000	402930000	819920000	879470000	694320000	861090000	235230000	400240000	430200000	550230000	427670000	521540000	263180000	276060000	216090000	404200000	493220000	488430000
P57787	P57787	Monocarboxylate transporter 4	Slc16a3	10	10	10	27.9	50.373	0	150.1	11894000000	201	474540000	405960000	229480000	325490000	242510000	263570000	174840000	43172000	144980000	81594000	282110000	466360000	580090000	443550000	469800000	629250000	307360000	542880000	128980000	1694000000	1538100000	1351800000
P57791	P57791	CAAX prenyl protease 2	Rce1	3	3	3	10.9	35.866	0	17.476	909560000	30	37359000	33421000	0	39796000	29500000	0	0	41022000	31511000	0	61273000	47485000	103560000	32854000	38332000	49415000	0	0	0	45851000	76200000	61774000
P58021	P58021	Transmembrane 9 superfamily member 2	Tm9sf2	22	22	22	34.9	75.329	0	323.31	83720000000	988	3813000000	3973800000	2414800000	2969700000	2194000000	3381600000	4737300000	4716900000	4866000000	4424900000	4117500000	4659200000	3137400000	4127600000	3404100000	3338300000	2028600000	3712200000	914450000	5134700000	3057800000	3088700000
P58022	P58022	Lysyl oxidase homolog 2	Loxl2	6	6	6	12.8	87.002	0	20.579	300470000	33	0	0	0	0	0	0	13769000	11008000	23113000	27629000	36328000	25672000	11883000	0	17758000	10749000	27219000	0	0	13105000	13529000	20149000
P58044	P58044	Isopentenyl-diphosphate Delta-isomerase 1	Idi1	3	3	3	18.1	26.289	0.00027685	9.302	642110000	19	0	0	0	29260000	91267000	23462000	39202000	0	37509000	33173000	31797000	26626000	42530000	0	0	29756000	0	0	0	33811000	42820000	49055000
P58059	P58059	28S ribosomal protein S21, mitochondrial	Mrps21	2	2	2	31	10.561	0	26.27	783300000	33	54141000	0	20667000	0	0	56377000	0	52152000	0	22014000	0	0	39275000	0	27011000	0	0	0	43525000	57496000	0	0
P58064	P58064	28S ribosomal protein S6, mitochondrial	Mrps6	6	6	6	52.8	14.308	0	14.532	623220000	25	0	36854000	0	0	77423000	62377000	0	25168000	0	0	23412000	0	44940000	0	62692000	43240000	0	0	0	0	0	0
P58137	P58137	Acyl-coenzyme A thioesterase 8	Acot8	2	2	2	8.1	35.827	0.00025413	6.3014	320980000	4	54740000	0	0	0	0	0	0	0	0	0	0	0	0	0	0	0	0	0	0	0	0	0
P58158	P58158	Galactosylgalactosylxylosylprotein 3-beta-glucuronosyltransferase 3	B3gat3	7	7	7	34.9	37.066	0	40.737	1725900000	52	61566000	77098000	0	54539000	48142000	55792000	74687000	131740000	145310000	106950000	105690000	94013000	116530000	56730000	72432000	77006000	44587000	59795000	0	93744000	73071000	71407000
P58242	P58242	Acid sphingomyelinase-like phosphodiesterase 3b	Smpdl3b	13	13	13	45	51.599	0	167.93	10953000000	212	780210000	863990000	492330000	790580000	927270000	759440000	62505000	74810000	131580000	108900000	179340000	192810000	290100000	602950000	819160000	906080000	442210000	489610000	305670000	262150000	426890000	392160000
P58252	P58252	Elongation factor 2	Eef2	50	50	49	70.2	95.313	0	323.31	61521000000	1144	2457200000	2082700000	1973300000	2408900000	2728800000	1777700000	2316100000	2398400000	2816600000	3019000000	1671600000	2916600000	2764300000	2955900000	3210900000	3403800000	1493600000	1958300000	2114800000	4061800000	3457100000	3355300000
P58281	P58281	Dynamin-like 120 kDa protein, mitochondrial;Dynamin-like 120 kDa protein, form S1	Opa1	51	51	50	60.7	111.34	0	323.31	29019000000	675	878180000	1120800000	1155100000	790770000	979790000	1096300000	1290500000	1023100000	981520000	944160000	1118800000	1453500000	1583500000	1387600000	1351100000	1161800000	1730800000	1554300000	1943900000	1344100000	1281700000	1511300000
P58389	P58389	Serine/threonine-protein phosphatase 2A activator	Ppp2r4	6	6	6	28.2	36.71	0	16.502	626320000	12	0	0	0	40929000	72151000	0	0	0	0	0	0	0	0	0	0	0	0	0	0	0	0	0
P58462	P58462	Forkhead box protein P1	Foxp1	17	17	17	40.1	78.832	0	67.644	2969900000	99	163500000	265460000	189750000	68680000	89971000	71924000	0	38419000	37373000	36969000	251710000	152480000	177220000	117330000	179560000	120940000	32399000	56821000	0	237080000	195210000	246320000
P58465	P58465	CTD small phosphatase-like protein	Ctdspl	5	4	4	20.3	31.155	0.0059263	2.9378	197750000	0	0	0	0	0	0	0	0	0	0	0	0	0	0	0	0	0	0	0	0	20627000	0	0
P58466	P58466	Carboxy-terminal domain RNA polymerase II polypeptide A small phosphatase 1	Ctdsp1	7	7	6	34.5	29.266	0	29.913	1209300000	39	43672000	0	30925000	50172000	44457000	44694000	60987000	66051000	37673000	51316000	54159000	81375000	120370000	37014000	44512000	42478000	26286000	123630000	32973000	61728000	37639000	50916000
P58742	P58742	Aladin	Aaas	23	23	23	65.6	59.43	0	323.31	32998000000	769	1016800000	1321700000	974090000	1298800000	949160000	1958200000	994150000	1190800000	831930000	638390000	2786700000	2331000000	1977200000	1005800000	1332500000	1213100000	980990000	1421300000	616270000	2218800000	1895700000	1738400000
P58771	P58771	Tropomyosin alpha-1 chain	Tpm1	20	20	11	48.9	32.68	0	206.52	6276100000	85	122700000	90170000	64528000	154640000	1292400000	73931000	37532000	49358000	122830000	170920000	150760000	53522000	400230000	1589000000	122470000	74050000	510870000	117230000	123080000	52457000	365330000	45631000
P58802	P58802	TBC1 domain family member 10A	Tbc1d10a	6	6	6	18.8	56.202	0	16.689	320260000	14	0	0	0	0	0	0	0	0	0	0	0	0	37915000	0	0	0	0	0	0	47721000	70582000	72271000
P58871	P58871	182 kDa tankyrase-1-binding protein	Tnks1bp1	28	28	28	25.6	181.82	0	107.18	1855300000	102	185950000	99042000	149080000	48993000	52524000	42819000	73795000	51661000	58478000	55535000	0	41802000	23732000	208120000	100580000	201160000	110990000	43531000	82674000	58026000	50944000	61560000
P59017	P59017	Bcl-2-like protein 13	Bcl2l13	20	20	20	64.3	46.719	0	323.31	25890000000	505	1497200000	1256200000	1035800000	763860000	599030000	802810000	759550000	807320000	773460000	729880000	1307900000	1542700000	1318300000	1378700000	1554000000	1567400000	674180000	731620000	349950000	1841000000	1518000000	1491400000
P59024	P59024	Peptidyl-prolyl cis-trans isomerase FKBP14	Fkbp14	4	4	4	25.6	24.251	0.00027801	9.4651	297420000	4	0	0	0	42463000	0	0	0	0	0	0	0	0	0	0	0	0	0	0	0	0	0	0
P59041	P59041	DnaJ homolog subfamily C member 30	Dnajc30	2	2	2	16.4	24.762	0.0087401	2.5271	53165000	4	0	0	0	0	0	0	0	0	0	0	0	0	0	0	0	0	0	12076000	0	0	0	0
P59108	P59108	Copine-2	Cpne2	17	17	16	43.2	61.035	0	103.97	6317900000	135	472530000	423600000	385190000	211860000	289550000	457790000	304290000	395120000	184290000	257500000	201740000	175970000	235000000	258750000	280340000	244040000	328240000	292400000	189060000	157970000	136120000	194410000
P59110	P59110	Sentrin-specific protease 1	Senp1	3	3	3	10.5	72.51	0.0007165	4.5701	2251900000	4	0	0	0	0	0	0	0	0	0	0	16205000	0	0	0	0	0	0	0	0	0	0	0
P59222	P59222	Scavenger receptor class F member 2	Scarf2	10	10	10	21.7	87.87	0	33.725	928550000	30	0	0	0	48741000	54405000	80184000	56202000	42069000	74220000	61896000	52298000	63358000	55611000	0	0	0	55230000	56760000	54691000	50417000	42522000	38278000
P59235	P59235	Nucleoporin Nup43	Nup43	9	9	9	41.1	41.989	0	124.2	3040600000	74	96756000	93957000	162210000	124420000	173620000	145760000	0	0	49022000	0	272110000	268390000	130260000	133130000	70924000	113570000	273430000	81554000	345360000	113700000	174120000	192610000
P59266	P59266	Fat storage-inducing transmembrane protein 2	Fitm2	3	3	3	11.8	30.016	0	21.41	1255000000	28	102790000	96330000	39481000	51595000	0	0	81953000	103420000	53817000	37981000	60106000	77740000	57044000	60399000	61490000	0	34402000	56770000	20511000	75845000	50833000	51406000
P59279	P59279	Ras-related protein Rab-2B	Rab2b	13	4	4	66.7	24.198	0	49.233	1909900000	48	61327000	67231000	0	115960000	76494000	105880000	119720000	113740000	77522000	75325000	75488000	80935000	100130000	79524000	56916000	68684000	48292000	48149000	0	111340000	139820000	85702000
P59325	P59325	Eukaryotic translation initiation factor 5	Eif5	8	8	8	22.1	48.968	0	21.241	1336000000	47	56672000	55257000	50528000	58470000	78298000	53847000	55700000	58650000	43681000	65224000	0	0	59063000	65461000	49693000	79622000	37609000	45373000	64164000	64265000	89716000	91627000
P59481	P59481	VIP36-like protein	Lman2l	10	10	10	39.5	39.881	0	37.678	3799100000	50	107000000	119740000	106080000	177630000	173400000	171560000	290470000	186750000	213350000	133530000	142400000	171430000	227020000	135660000	85941000	0	103680000	265490000	105280000	217490000	254900000	195200000
P59997	P59997	Lysine-specific demethylase 2A	Kdm2a	5	5	5	5.4	132.68	0	10.102	174610000	7	25294000	0	0	0	0	0	0	0	0	0	30731000	25180000	30533000	0	0	0	0	0	0	0	0	0
P59999	P59999	Actin-related protein 2/3 complex subunit 4	Arpc4	2	2	2	11.3	19.667	0.0029379	3.4468	125610000	1	0	0	0	0	0	0	0	0	0	0	0	0	0	0	0	0	0	0	0	0	0	8801100
P60003	P60003	Transcription elongation factor 1 homolog	Elof1	1	1	1	21.7	9.4618	0.00025674	6.6306	178040000	4	0	0	0	0	0	0	0	0	0	0	0	0	0	0	0	0	0	0	0	0	0	25595000
P60060	P60060	Protein transport protein Sec61 subunit gamma	Sec61g	2	2	2	36.8	7.7412	0	36.871	2326300000	36	0	0	0	0	79744000	0	0	0	0	0	0	0	163130000	129540000	0	0	96754000	0	0	95000000	0	0
P60122	P60122	RuvB-like 1	Ruvbl1	18	18	18	61.4	50.213	0	90.424	3839600000	126	231220000	168080000	165900000	174860000	218280000	151170000	87696000	109880000	103180000	89432000	136560000	122440000	156680000	201190000	216410000	211850000	194850000	160720000	279580000	170300000	217130000	235240000
P60229	P60229	Eukaryotic translation initiation factor 3 subunit E	Eif3e	9	9	9	24	52.22	0	34.014	1048500000	40	34129000	0	30589000	20618000	21711000	0	0	25642000	0	54390000	70886000	57861000	18111000	42765000	58588000	50407000	0	42118000	0	82760000	48582000	167210000
P60335	P60335	Poly(rC)-binding protein 1	Pcbp1	18	13	13	82.3	37.497	0	323.31	22392000000	381	817710000	841550000	743800000	986160000	1159700000	783310000	566330000	722360000	549710000	557360000	803080000	861700000	973690000	1163500000	1087000000	1030600000	767940000	584670000	1052300000	1279600000	1672400000	2020600000
P60521;Q8R3R8	P60521	Gamma-aminobutyric acid receptor-associated protein-like 2	Gabarapl2	7	7	6	52.1	13.667	0	17.162	1276400000	36	40434000	48466000	33428000	51392000	66515000	73486000	89444000	100120000	113590000	83641000	128140000	144830000	97524000	38477000	35667000	42368000	0	0	0	26851000	29548000	0
P60603	P60603	Reactive oxygen species modulator 1	Romo1	3	3	3	62	8.1828	0	55.976	7513600000	81	337930000	417390000	0	357290000	304260000	375640000	367200000	468940000	300500000	0	330480000	0	490400000	419070000	0	0	0	0	0	0	344340000	338660000
P60605	P60605	Ubiquitin-conjugating enzyme E2 G2	Ube2g2	6	6	6	53.3	18.566	0	31.733	4538000000	114	240190000	287970000	389650000	136860000	150200000	160610000	141600000	139910000	130260000	105740000	143400000	138500000	203450000	310460000	278670000	250610000	257110000	152090000	146910000	169250000	219690000	206270000
P60670	P60670	Nuclear protein localization protein 4 homolog	Nploc4	11	11	11	30.4	68.016	0	36.553	1190300000	23	42207000	0	65445000	59526000	75984000	0	0	0	0	0	51255000	0	47395000	55740000	0	0	54724000	0	0	60826000	77014000	91938000
P60710	P60710	Actin, cytoplasmic 1;Actin, cytoplasmic 1, N-terminally processed	Actb	44	3	3	96.3	41.736	0	223.33	209170000000	759	11175000000	10897000000	4182400000	6703200000	6408300000	7827700000	5381500000	7838000000	12255000000	8876800000	14260000000	9379300000	5767400000	8411200000	12485000000	11448000000	6476500000	6164700000	3345900000	8639400000	9317800000	8515900000
P60766	P60766	Cell division control protein 42 homolog	Cdc42	15	14	14	84.8	21.258	0	323.31	46116000000	1014	1325600000	1617500000	1538400000	1440700000	1187400000	1365600000	2099700000	1584200000	1947300000	2842000000	3228900000	3118600000	2425000000	1781200000	2128100000	2318500000	1608600000	2023500000	1247600000	3528100000	2032500000	2041600000
P60824	P60824	Cold-inducible RNA-binding protein	Cirbp	4	4	4	38.4	18.607	0	65.485	289070000	7	35157000	25469000	53738000	0	0	0	0	0	0	0	0	0	0	13322000	0	0	37329000	0	33144000	0	0	0
P60843	P60843	Eukaryotic initiation factor 4A-I	Eif4a1	29	29	17	78.6	46.153	0	323.31	42797000000	687	1403000000	1494900000	1313100000	1452000000	1679300000	1143600000	1449600000	1535400000	1507100000	1601100000	1563500000	2166600000	1723900000	1861500000	1819700000	2098000000	1141000000	1021800000	1148700000	3002500000	3538700000	4118000000
P60867	P60867	40S ribosomal protein S20	Rps20	6	6	6	36.1	13.373	0	82.066	15706000000	199	746820000	797780000	721350000	406550000	605550000	505560000	388230000	365290000	746720000	880730000	968280000	787050000	497920000	812030000	865300000	1173400000	623230000	588380000	557190000	982010000	518540000	585020000
P60882	P60882	Multiple epidermal growth factor-like domains protein 8	Megf8	8	8	8	5.1	297.48	0	27.007	566030000	31	29687000	32113000	0	0	0	0	37354000	0	41030000	33236000	36013000	0	33772000	38825000	0	0	0	28742000	0	48761000	42936000	28581000
P60904	P60904	DnaJ homolog subfamily C member 5	Dnajc5	6	6	6	50.5	22.101	0	90.593	8995600000	198	389790000	382690000	412730000	255110000	163230000	279230000	455230000	395250000	676690000	784790000	593830000	682670000	231400000	232000000	403270000	318520000	345710000	367950000	272880000	530360000	290610000	352870000
P61021	P61021	Ras-related protein Rab-5B	Rab5b	9	5	5	58.6	23.707	0	70.018	9006000000	216	322570000	373590000	232940000	484560000	290220000	338850000	439600000	460930000	342630000	324490000	409660000	296830000	442520000	405950000	410930000	400670000	308270000	307540000	163230000	429510000	484200000	354190000
P61022	P61022	Calcineurin B homologous protein 1	Chp1	9	9	9	46.7	22.432	0	78.508	3138900000	75	95879000	118020000	139830000	114540000	153490000	82064000	79617000	76250000	113540000	0	83825000	73820000	267160000	167270000	117760000	163540000	98515000	62191000	107270000	202160000	263910000	207140000
P61027	P61027	Ras-related protein Rab-10	Rab10	18	17	16	76	22.541	0	297.29	26247000000	630	720080000	761730000	426520000	989240000	574730000	761530000	1805100000	1612700000	1121600000	1394400000	1347200000	1218600000	1217600000	965200000	1012600000	1194700000	361250000	621500000	215980000	1233000000	1395200000	1143500000
P61028;REV__G3UYX5	P61028	Ras-related protein Rab-8B	Rab8b	11	6	6	46.9	23.603	0	68.259	3358500000	113	61659000	62306000	213050000	154700000	80079000	129140000	149970000	203860000	169960000	181000000	235400000	230420000	182910000	88444000	100060000	138100000	61894000	64444000	49343000	168350000	227070000	219300000
P62838;P61079;P61080	P62838;P61079;P61080	Ubiquitin-conjugating enzyme E2 D2;Ubiquitin-conjugating enzyme E2 D3;Ubiquitin-conjugating enzyme E2 D1	Ube2d2;Ube2d3;Ube2d1	2	2	2	28.6	16.735	0	14.986	512680000	26	0	0	0	0	44328000	0	22690000	38463000	0	0	0	0	46529000	19160000	0	0	0	0	0	51940000	43632000	46187000
P61082	P61082	NEDD8-conjugating enzyme Ubc12	Ube2m	3	3	3	20.8	20.9	0	12.998	696910000	12	0	0	0	0	0	0	0	0	0	0	0	0	74225000	62245000	0	0	0	0	50294000	75436000	103250000	110780000
P61089;Q9CQ37	P61089	Ubiquitin-conjugating enzyme E2 N	Ube2n	7	7	7	53.9	17.138	0	13.441	1235100000	25	49662000	56866000	0	0	0	0	54104000	63071000	0	0	0	0	115630000	73513000	57236000	72143000	0	0	0	68870000	90064000	0
P61161	P61161	Actin-related protein 2	Actr2	10	10	10	31.2	44.76	0	64.522	3678200000	144	204650000	150790000	111040000	195020000	185340000	178770000	224660000	226360000	205110000	264950000	102510000	162560000	117790000	159550000	142970000	125660000	63434000	109530000	85844000	147070000	180870000	169660000
P61164	P61164	Alpha-centractin	Actr1a	7	7	2	27.7	42.613	0	53.008	1504500000	45	89584000	49487000	75815000	51627000	58809000	37783000	48856000	42830000	64612000	67977000	40152000	50073000	64602000	41554000	72239000	89874000	65988000	50863000	0	90688000	105920000	100950000
P61166	P61166	Transmembrane protein 258	Tmem258	1	1	1	10.1	9.0788	0.0033723	3.3111	928750000	17	0	0	0	0	0	0	0	0	0	0	0	0	0	0	0	0	0	0	0	0	0	88652000
P61202	P61202	COP9 signalosome complex subunit 2	Cops2	10	10	10	32.1	51.596	0	26.994	702060000	39	0	27989000	0	39527000	53619000	43989000	0	45880000	26048000	32471000	24102000	30910000	29136000	26071000	30307000	33754000	23822000	0	0	33703000	54156000	43103000
P61211	P61211	ADP-ribosylation factor-like protein 1	Arl1	10	10	10	72.9	20.411	0	221.43	8940100000	212	435510000	516010000	240680000	524700000	436640000	524280000	563700000	449110000	491040000	399120000	173110000	165440000	194580000	368160000	314090000	291370000	317870000	369450000	131690000	466220000	545690000	493650000
P61222	P61222	ATP-binding cassette sub-family E member 1	Abce1	14	14	14	38.9	67.314	0	108.79	4093700000	65	149090000	189050000	73008000	148990000	151160000	80905000	183190000	123780000	146300000	149020000	151830000	146540000	141720000	274270000	261000000	319250000	66257000	115990000	0	271440000	221000000	347760000
P61226	P61226	Ras-related protein Rap-2b	Rap2b	13	13	7	77	20.504	0	281.08	8257600000	202	331920000	288950000	195910000	306850000	202080000	291770000	615200000	648160000	369910000	601950000	336310000	346860000	451320000	317010000	403920000	456330000	188570000	248640000	108240000	290480000	365900000	393430000
P61255	P61255	60S ribosomal protein L26	Rpl26	6	6	6	28.3	17.258	0.00027086	8.5498	386090000	20	18159000	18575000	48252000	11074000	35815000	22442000	8069600	18487000	18830000	0	0	36311000	15353000	17207000	14585000	10913000	0	0	0	0	18825000	18779000
P61294	P61294	Ras-related protein Rab-6B	Rab6b	11	2	2	41.8	23.461	0.00026247	7.3758	388610000	18	24039000	0	0	0	0	0	21778000	22860000	0	0	0	0	0	33834000	40158000	34269000	0	0	0	38438000	0	0
P61327;Q9CQL1	P61327;Q9CQL1	Protein mago nashi homolog;Protein mago nashi homolog 2	Magoh;Magohb	6	6	6	43.8	17.163	0	33.299	1692600000	31	85597000	0	0	100580000	77543000	82787000	94208000	0	57469000	0	91593000	0	103670000	82980000	104370000	68339000	64149000	95496000	0	130820000	148150000	81182000
P61358	P61358	60S ribosomal protein L27	Rpl27	4	4	4	30.1	15.798	0	17.388	2689600000	43	110950000	112160000	103430000	103540000	415990000	108000000	99832000	130390000	100420000	63141000	64829000	76123000	155720000	152870000	68005000	99618000	60917000	78742000	0	107490000	160110000	87100000
P61514	P61514	60S ribosomal protein L37a	Rpl37a	3	3	3	42.4	10.275	0	18.968	612370000	20	0	0	0	0	0	0	0	0	0	0	0	0	0	0	0	66942000	0	0	0	0	0	0
P61588	P61588	Rho-related GTP-binding protein RhoE	Rnd3	7	7	7	41.4	27.368	0	102.14	2940700000	92	66245000	68407000	0	213650000	152870000	157380000	80842000	142360000	141540000	133890000	119150000	107400000	69992000	126650000	58447000	86916000	119980000	187000000	204240000	176860000	196880000	205650000
P61620	P61620	Protein transport protein Sec61 subunit alpha isoform 1	Sec61a1	21	21	13	44.5	52.264	0	323.31	74542000000	1102	2695800000	3344200000	3348000000	2960100000	1985600000	3202300000	2883300000	3602800000	3034300000	3158900000	3320100000	2850200000	2550100000	2560600000	2407500000	2582200000	2487800000	3157600000	1860700000	3798300000	2680300000	3015100000
P61622	P61622	Integrin alpha-11	Itga11	41	41	41	45.1	133.01	0	323.31	19945000000	340	7446500	13652000	2574100	136940000	94684000	100850000	7803800000	6367700000	1108200000	1152100000	216850000	261110000	510590000	156670000	9736900	60524000	74600000	124690000	31530000	148100000	309180000	253070000
P61750	P61750	ADP-ribosylation factor 4	Arf4	12	6	6	81.1	20.396	0	57.228	5367700000	128	99336000	274010000	306060000	110980000	192340000	97463000	309420000	362440000	241330000	379470000	165560000	126390000	119780000	173260000	104420000	148630000	369430000	107900000	284970000	392830000	305680000	307330000
P61793	P61793	Lysophosphatidic acid receptor 1	Lpar1	7	7	7	23.6	41.119	0	54.006	1691300000	48	50229000	75603000	0	96407000	59858000	139160000	170120000	151860000	73407000	116380000	39837000	42831000	60332000	48705000	0	35049000	41255000	77856000	46889000	58975000	91766000	72881000
P61804	P61804	Dolichyl-diphosphooligosaccharide--protein glycosyltransferase subunit DAD1	Dad1	3	3	3	28.3	12.497	0	30.006	7537900000	64	300370000	369790000	177550000	523330000	526900000	397420000	375710000	421580000	190450000	130570000	122780000	156060000	317540000	389700000	247200000	402610000	184710000	223480000	123540000	365890000	479780000	405460000
P61922	P61922	4-aminobutyrate aminotransferase, mitochondrial	Abat	12	12	12	37.4	56.451	0	36.513	416090000	26	0	0	0	39759000	34127000	8903700	0	0	0	0	0	0	0	18323000	0	0	121550000	61158000	167450000	0	0	0
P61924	P61924	Coatomer subunit zeta-1	Copz1	6	6	6	35	20.198	0	27.105	655000000	24	0	0	0	0	0	14624000	0	0	0	0	0	0	67816000	16597000	0	19817000	0	0	0	0	0	0
P61957;Q9Z172	P61957;Q9Z172	Small ubiquitin-related modifier 2;Small ubiquitin-related modifier 3	Sumo2;Sumo3	1	1	1	12.6	10.871	0.0057231	2.9715	118000000	0	0	0	0	0	0	0	0	0	0	0	0	0	0	0	0	0	0	0	0	0	0	13545000
P61961	P61961	Ubiquitin-fold modifier 1	Ufm1	2	2	2	58.8	9.1175	0.00025063	5.7983	219270000	12	0	0	0	0	0	0	0	0	0	0	0	0	0	0	0	0	0	0	0	0	0	39756000
P61963	P61963	DDB1- and CUL4-associated factor 7	Dcaf7	2	2	2	8.2	38.926	0.001626	4.0089	148830000	3	0	0	0	0	0	0	0	0	0	0	0	0	0	24104000	0	0	0	0	0	0	0	0
P61979	P61979	Heterogeneous nuclear ribonucleoprotein K	Hnrnpk	30	30	30	68.5	50.976	0	323.31	118200000000	1225	7405300000	6083200000	10466000000	4585600000	5361800000	5058900000	2511400000	2788700000	2907400000	2450900000	4082600000	4100100000	5726500000	4403800000	5021400000	5020100000	5790600000	3340500000	7227800000	6709500000	7150400000	7666600000
P61982;O70456	P61982	14-3-3 protein gamma;14-3-3 protein gamma, N-terminally processed	Ywhag	10	6	5	51.8	28.302	0	41.636	283560000	32	0	0	32396000	0	41438000	0	40102000	0	36851000	27375000	0	0	0	0	17492000	0	0	0	0	0	0	18884000
P62069;Q9D9M2	P62069;Q9D9M2	Ubiquitin carboxyl-terminal hydrolase 46;Ubiquitin carboxyl-terminal hydrolase 12	Usp46;Usp12	4	4	4	11.2	42.442	0.00027181	8.6658	47271000	4	0	0	0	0	0	0	0	0	0	0	2884400	0	0	0	0	0	0	0	0	0	0	0
P62071	P62071	Ras-related protein R-Ras2	Rras2	14	14	12	58.8	23.399	0	212.07	17283000000	310	554780000	535640000	499990000	355290000	289220000	292440000	1953100000	1779800000	727490000	1021600000	607880000	730650000	551100000	720270000	793600000	1078000000	243070000	373440000	240040000	723220000	873990000	1026300000
P62080	P62080	Tetraspanin-5	Tspan5	1	1	1	6	30.337	0.00025517	6.4243	0	2	0	0	0	0	0	0	0	0	0	0	0	0	0	0	0	0	0	0	0	0	0	0
P62082	P62082	40S ribosomal protein S7	Rps7	12	12	12	57.7	22.127	0	214.22	8431900000	248	306310000	349290000	560460000	371330000	560900000	445050000	203190000	244800000	362970000	203930000	303360000	348630000	621820000	215390000	533970000	274780000	597470000	381720000	517470000	261260000	232810000	273620000
P62137	P62137	Serine/threonine-protein phosphatase PP1-alpha catalytic subunit	Ppp1ca	18	6	5	56.1	37.54	0	41.042	2502800000	30	118780000	105070000	0	117120000	0	82088000	0	103630000	89805000	117030000	141590000	123330000	147320000	91614000	113030000	94523000	75500000	77439000	76590000	124990000	210380000	134180000
P62141	P62141	Serine/threonine-protein phosphatase PP1-beta catalytic subunit	Ppp1cb	19	19	6	63	37.186	0	258.23	14173000000	315	802770000	611140000	350760000	834220000	850380000	793550000	545670000	548450000	498880000	487890000	488190000	519650000	711940000	555890000	450760000	589330000	442890000	455190000	288590000	550670000	917120000	821190000
P62192	P62192	26S protease regulatory subunit 4	Psmc1	13	13	13	44.3	49.184	0	110.24	2689900000	82	68897000	75150000	55990000	96565000	139920000	84177000	84541000	95799000	116110000	140040000	61905000	101720000	159780000	103230000	99387000	130220000	86059000	169290000	144300000	119960000	176480000	251790000
P62196	P62196	26S protease regulatory subunit 8	Psmc5	13	13	13	50.5	45.626	0	147.2	3213800000	94	67487000	70190000	117920000	125840000	145740000	73805000	131360000	159150000	153640000	138010000	86221000	90518000	149220000	100070000	118030000	138780000	146250000	103940000	291970000	115420000	221290000	305140000
P62204;Q9D6P8	P62204;Q9D6P8	Calmodulin;Calmodulin-like protein 3	Calm1;Calml3	6	6	6	64.4	16.837	0	105.68	5156900000	123	113180000	138870000	167230000	227150000	479910000	174930000	211190000	208160000	184480000	170670000	93538000	109530000	414600000	266820000	167240000	153610000	138700000	77956000	126120000	200920000	478920000	364690000
P62242	P62242	40S ribosomal protein S8	Rps8	10	10	10	51.4	24.205	0	237.47	18415000000	352	751700000	946770000	461980000	779370000	1469300000	1269600000	555640000	693770000	757340000	558420000	845140000	888190000	757060000	783930000	508920000	834620000	558940000	599890000	586570000	847990000	904550000	964530000
P62245	P62245	40S ribosomal protein S15a	Rps15a	7	7	7	59.2	14.839	0	30.545	8950400000	112	382950000	417790000	209870000	415410000	439970000	467460000	370030000	353440000	409560000	290920000	341370000	373930000	438320000	409650000	397270000	432480000	211640000	259820000	0	361390000	605550000	562010000
P62257	P62257	Ubiquitin-conjugating enzyme E2 H	Ube2h	1	1	1	8.2	20.655	0.0027192	3.5067	61802000	3	0	0	0	0	0	0	0	0	0	0	0	0	0	0	0	0	0	0	0	0	0	12080000
P62259	P62259	14-3-3 protein epsilon	Ywhae	12	9	9	42.7	29.174	0	28.826	1537200000	54	54054000	29955000	57685000	0	128230000	77542000	0	109730000	68999000	82714000	89765000	0	0	77646000	79935000	79284000	53760000	57959000	0	0	0	0
P62264	P62264	40S ribosomal protein S14	Rps14	11	11	11	68.2	16.273	0	103.47	8932400000	180	330960000	369610000	401290000	282790000	587700000	431700000	378250000	385570000	413940000	384650000	439730000	365480000	302130000	343830000	254980000	343260000	345090000	346710000	563770000	367410000	428570000	473500000
P62267	P62267	40S ribosomal protein S23	Rps23	7	7	7	43.4	15.807	0	17.218	2610800000	43	95736000	157190000	271560000	96870000	122170000	121630000	97372000	98287000	61582000	102710000	117430000	91832000	143360000	111950000	118650000	74809000	201160000	107170000	224860000	80492000	60993000	0
P62270	P62270	40S ribosomal protein S18	Rps18	9	9	9	42.1	17.718	0	77.016	4853400000	96	191370000	315660000	61053000	286710000	365930000	249690000	117520000	129720000	186930000	184430000	296160000	129650000	0	262370000	134510000	333610000	144210000	243410000	139190000	345590000	482070000	210020000
P62281	P62281	40S ribosomal protein S11	Rps11	9	9	9	46.2	18.431	0	52.411	11722000000	147	583840000	707810000	251510000	555890000	911580000	743490000	370980000	475180000	382240000	278800000	523100000	466040000	701970000	555030000	256120000	571980000	298350000	342270000	323710000	442020000	677890000	536800000
P62301	P62301	40S ribosomal protein S13	Rps13	8	8	8	37.1	17.222	0	29.033	1480800000	27	31690000	49521000	0	95301000	282640000	57623000	31810000	38048000	0	0	24300000	0	97136000	97046000	47513000	62249000	0	23779000	0	84288000	133350000	74746000
P62307	P62307	Small nuclear ribonucleoprotein F	Snrpf	2	2	2	39.5	9.7251	0	13.036	302840000	30	0	0	0	15931000	27610000	21128000	0	0	0	0	0	0	25838000	0	0	0	0	0	0	0	21677000	25229000
P62315	P62315	Small nuclear ribonucleoprotein Sm D1	Snrpd1	3	3	3	37	13.281	0	14.114	825950000	56	43008000	49857000	18547000	63716000	49267000	55689000	11951000	23539000	0	0	0	11194000	64785000	28681000	19778000	34809000	22977000	9024700	0	77531000	84448000	41537000
P62320	P62320	Small nuclear ribonucleoprotein Sm D3	Snrpd3	3	3	3	31.7	13.916	0	21.186	926570000	42	0	45822000	36384000	50975000	95971000	33114000	17262000	22279000	23305000	18993000	0	0	69129000	39457000	24166000	36316000	34111000	26617000	44846000	0	78690000	82482000
P62331	P62331	ADP-ribosylation factor 6	Arf6	6	6	6	60	20.082	0	169.65	10132000000	135	559170000	598220000	116790000	385790000	418800000	325110000	513770000	522150000	281050000	416170000	194580000	262080000	393020000	693460000	375930000	552900000	88620000	197410000	0	517450000	809820000	903300000
P62334	P62334	26S protease regulatory subunit 10B	Psmc6	16	16	16	55.5	44.172	0	101.23	3311100000	79	75097000	117230000	134820000	170240000	164800000	86182000	111380000	114550000	117260000	167440000	72912000	109270000	194780000	109410000	130290000	122600000	148680000	138370000	222630000	148900000	238040000	304210000
P62342	P62342	Selenoprotein T	Selt	5	5	5	32.3	22.292	0	39.257	2840500000	81	126410000	149380000	68658000	103550000	106940000	94128000	111380000	77470000	80826000	92928000	98651000	107580000	98215000	212860000	244390000	202770000	61160000	109820000	39460000	193370000	136710000	117220000
P62492	P62492	Ras-related protein Rab-11A	Rab11a	18	2	2	79.2	24.393	0	30.333	3185300000	165	58072000	92164000	55565000	118730000	99617000	98829000	180680000	168640000	110780000	94303000	82877000	0	69953000	67277000	61440000	59543000	0	72766000	0	115610000	153580000	165620000
P62627	P62627	Dynein light chain roadblock-type 1	Dynlrb1	3	3	3	47.9	10.99	0.00024691	5.3773	66904000	3	0	0	0	0	0	0	0	0	0	0	0	0	0	0	0	0	0	0	0	0	0	34276000
P62702	P62702	40S ribosomal protein S4, X isoform	Rps4x	22	22	22	67.3	29.597	0	241.8	14464000000	348	523110000	704000000	435190000	615920000	1045000000	789030000	292690000	474470000	536730000	677080000	1047600000	664150000	562540000	510530000	722140000	671420000	465960000	737500000	448150000	548890000	666330000	532680000
P62715;P97470	P62715	Serine/threonine-protein phosphatase 2A catalytic subunit beta isoform	Ppp2cb	13	1	1	63.8	35.575	0	10.602	109170000	3	0	0	0	0	0	0	0	0	0	0	0	0	21709000	0	0	0	0	0	0	0	0	0
P62717	P62717	60S ribosomal protein L18a	Rpl18a	10	10	10	38.6	20.732	0	54.591	4638800000	207	241300000	291310000	121580000	236770000	384310000	311610000	123110000	196300000	184420000	174900000	264190000	189990000	154130000	208810000	180140000	228300000	139930000	168590000	117380000	218280000	122270000	143450000
P62737	P62737	Actin, aortic smooth muscle	Acta2	38	19	1	94.4	42.009	0	323.31	652060000000	3856	30543000000	32737000000	22814000000	19470000000	13805000000	17921000000	40527000000	34642000000	38985000000	31714000000	26016000000	21265000000	14622000000	39399000000	33122000000	27469000000	25220000000	24802000000	24747000000	22793000000	12690000000	13012000000
P62746	P62746	Rho-related GTP-binding protein RhoB	Rhob	8	6	6	60.2	22.123	0	24.936	3222300000	95	214970000	152530000	117340000	97100000	80630000	94003000	304410000	222340000	223120000	237590000	88637000	116290000	124200000	94005000	112290000	155920000	84629000	103900000	0	120080000	151570000	164090000
P62748	P62748	Hippocalcin-like protein 1	Hpcal1	9	9	6	55.4	22.338	0	54.463	1819200000	59	42865000	45673000	57568000	63932000	130740000	65859000	89825000	81069000	69036000	61996000	36467000	41414000	144010000	75099000	47221000	43184000	62355000	75707000	72333000	66849000	167610000	85149000
P62751	P62751	60S ribosomal protein L23a	Rpl23a	4	4	4	26.9	17.695	0	9.7906	1292100000	19	0	51347000	0	66110000	123170000	66388000	58574000	49751000	87966000	0	68994000	0	0	50551000	58436000	0	69526000	0	0	64520000	0	0
P62754	P62754	40S ribosomal protein S6	Rps6	10	10	10	36.5	28.68	0	93.838	9417300000	117	441190000	552870000	195450000	465060000	829850000	599230000	285400000	316790000	429080000	277330000	496090000	448390000	352290000	460960000	365740000	389650000	253400000	256040000	274570000	437510000	513140000	534420000
P62774	P62774	Myotrophin	Mtpn	5	5	5	75.4	12.861	0	47.828	1443100000	41	57367000	52705000	60644000	0	62691000	0	104440000	55402000	115300000	106660000	33231000	36250000	55231000	119310000	0	110670000	67218000	0	147880000	45639000	60606000	53815000
P62806	P62806	Histone H4	Hist1h4a	8	8	8	59.2	11.367	0	30.934	5081400000	91	148010000	356100000	37382000	153390000	504340000	316960000	48912000	49743000	57095000	62710000	329650000	134740000	245380000	348720000	109200000	937620000	75860000	84889000	64936000	219760000	235910000	115090000
P62814	P62814	V-type proton ATPase subunit B, brain isoform	Atp6v1b2	16	16	16	45	56.55	0	130.06	7129800000	216	449140000	342800000	218900000	233700000	372650000	247670000	459520000	532390000	465660000	523620000	193420000	332610000	413830000	398820000	126490000	192270000	161320000	111160000	173440000	318040000	243890000	258590000
P62821	P62821	Ras-related protein Rab-1A	Rab1A	20	13	13	82	22.677	0	323.31	93661000000	942	2979800000	2889000000	1985200000	4332000000	2926500000	3756500000	6783500000	6640000000	5202200000	4859400000	4428500000	4025000000	3008400000	3356900000	3267700000	3501000000	1620400000	2341200000	966450000	4099900000	3348300000	3079000000
P62823	P62823	Ras-related protein Rab-3C	Rab3c	4	2	2	19.8	25.872	0.0009454	4.3224	6015200	2	0	0	0	0	0	0	0	0	0	0	0	0	0	0	5402800	0	0	0	0	0	0	0
P62827;Q61820	P62827	GTP-binding nuclear protein Ran	Ran	13	13	13	51.9	24.423	0	209.18	33238000000	363	818110000	1023100000	583960000	1666500000	1757700000	1408500000	834810000	956440000	596520000	783910000	1080100000	1186100000	1479800000	1541700000	1330800000	1909600000	654020000	858240000	815730000	2337500000	3207900000	3100300000
P62830	P62830	60S ribosomal protein L23	Rpl23	10	10	10	53.6	14.865	0	111.2	22872000000	215	996440000	1281800000	606210000	1032200000	2278100000	1490600000	916640000	1033600000	870930000	950270000	986010000	703040000	1014800000	1026500000	539980000	1222700000	451560000	504610000	436690000	806450000	982000000	1318900000
P62835	P62835	Ras-related protein Rap-1A	Rap1a	17	6	6	80.4	20.987	0	215.01	13967000000	124	375050000	469770000	225830000	467570000	370170000	229510000	717640000	546650000	260250000	360690000	446550000	420860000	913030000	715680000	811800000	962090000	124930000	149300000	0	1016000000	1448000000	1470100000
P62843	P62843	40S ribosomal protein S15	Rps15	6	6	6	64.8	17.04	0	105.58	3200100000	162	176810000	192640000	131970000	120410000	180080000	149700000	127000000	138130000	139500000	112330000	158700000	120460000	168830000	114420000	87614000	104740000	104050000	96607000	132340000	125320000	184880000	154050000
P62849	P62849	40S ribosomal protein S24	Rps24	5	5	5	35.3	15.423	0	26.339	2295900000	72	0	148570000	0	107210000	158870000	125610000	94625000	105690000	99795000	86160000	69825000	92801000	145130000	95014000	86245000	95563000	121960000	70408000	0	99231000	115300000	105900000
P62852	P62852	40S ribosomal protein S25	Rps25	4	4	4	24	13.742	0	11.188	3396000000	39	119520000	91026000	103870000	103800000	187870000	158490000	196300000	116340000	154580000	126120000	168720000	176690000	91908000	117160000	85418000	192850000	100210000	129140000	101900000	265360000	269230000	229390000
P62855	P62855	40S ribosomal protein S26	Rps26	3	3	3	31.3	13.015	0	50.544	2106900000	92	68149000	78581000	0	68018000	88490000	74229000	44681000	59235000	92484000	126670000	188700000	95706000	51497000	67757000	94333000	80671000	115110000	183800000	115820000	70408000	48302000	79214000
P62858	P62858	40S ribosomal protein S28	Rps28	3	3	3	46.4	7.8409	0	20.491	2082200000	38	0	0	130010000	89305000	238100000	72161000	0	0	105510000	83910000	96548000	121020000	111070000	123230000	0	130690000	0	52406000	61588000	97239000	150930000	189250000
P62869	P62869	Transcription elongation factor B polypeptide 2	Tceb2	5	5	5	52.5	13.17	0	16.385	693480000	13	0	0	35594000	0	0	0	0	0	0	41428000	27154000	0	0	44098000	38457000	0	0	0	57099000	33255000	0	0
P62874;Q61011	P62874	Guanine nucleotide-binding protein G(I)/G(S)/G(T) subunit beta-1	Gnb1	20	20	12	71.5	37.377	0	323.31	300270000000	3572	10684000000	10630000000	16467000000	7494300000	10269000000	9235700000	16722000000	15950000000	11287000000	14243000000	15356000000	16074000000	15363000000	9560900000	10009000000	10714000000	11088000000	8055300000	13750000000	16269000000	15990000000	15687000000
P62878	P62878	E3 ubiquitin-protein ligase RBX1;E3 ubiquitin-protein ligase RBX1, N-terminally processed	Rbx1	2	2	2	17.6	12.274	0	32.039	274480000	22	21983000	20554000	0	0	0	0	0	0	0	0	0	23619000	0	36023000	0	25959000	0	0	0	31292000	22498000	0
P62880	P62880	Guanine nucleotide-binding protein G(I)/G(S)/G(T) subunit beta-2	Gnb2	19	12	8	70.3	37.331	0	323.31	185500000000	1323	9584800000	7318100000	8845100000	5622400000	7167800000	5341900000	8423900000	7206700000	5972500000	7317800000	7012700000	7807300000	10867000000	8140300000	6252000000	6978100000	6336100000	5558900000	6873400000	8836200000	10378000000	10390000000
P62889	P62889	60S ribosomal protein L30	Rpl30	4	4	4	51.3	12.784	0	81.779	3266700000	111	147310000	219820000	73186000	157730000	378180000	260200000	111980000	85249000	96062000	98897000	106530000	70579000	122850000	179100000	117870000	188660000	56924000	68996000	85466000	129470000	157800000	122190000
P62897;P00015	P62897	Cytochrome c, somatic	Cycs	9	9	5	60	11.605	0	62.761	4775000000	133	198320000	248700000	165710000	154070000	271280000	107740000	110250000	175160000	119170000	91273000	145830000	129190000	271920000	470290000	373090000	369830000	118480000	115570000	126390000	123690000	214400000	177030000
P62900	P62900	60S ribosomal protein L31	Rpl31	2	2	2	19.2	14.463	0	13.325	338730000	4	0	0	0	0	85429000	0	0	0	0	0	0	0	0	0	0	0	0	0	0	0	0	0
P62908	P62908	40S ribosomal protein S3	Rps3	19	19	19	71.2	26.674	0	219.48	51466000000	622	2120600000	2586500000	1230300000	2319100000	2190300000	2160800000	2259300000	2224000000	2240700000	1804600000	2376400000	1937300000	2451200000	2652800000	2264500000	2488100000	1124000000	1625700000	817370000	2624600000	3366400000	3273800000
P62911	P62911	60S ribosomal protein L32	Rpl32	6	6	6	36.3	15.86	0	92.983	5483700000	85	273880000	249470000	209530000	171420000	293040000	270990000	135480000	73611000	304040000	267510000	281350000	403900000	118600000	338990000	307970000	348470000	285120000	243360000	256180000	261500000	146070000	154040000
P62915	P62915	Transcription initiation factor IIB	Gtf2b	8	8	8	37	34.819	0	52.156	905560000	39	31469000	22331000	23190000	30640000	36781000	43287000	0	17070000	0	0	69030000	51613000	66486000	0	30306000	37524000	0	0	0	84150000	104680000	121750000
P62918	P62918	60S ribosomal protein L8	Rpl8	11	11	11	43.2	28.024	0	118.48	6120500000	168	275760000	307570000	329590000	245080000	475120000	337260000	125150000	134100000	284970000	235820000	415330000	323160000	206060000	236940000	114570000	316910000	214570000	258380000	186570000	278850000	227930000	243310000
P62956	P62956	Voltage-dependent calcium channel gamma-7 subunit	Cacng7	3	3	3	16.4	31.002	0.00025075	5.8168	154110000	9	0	30811000	0	0	0	0	0	0	0	0	0	0	0	0	0	0	0	0	0	0	0	0
P62960;Q9Z2C8	P62960	Nuclease-sensitive element-binding protein 1	Ybx1	11	11	6	65.8	35.73	0	146.96	4308100000	202	177160000	154530000	368270000	148970000	272850000	228640000	128250000	125850000	151550000	125800000	177280000	215400000	255490000	153790000	204960000	220710000	303350000	164840000	251370000	238750000	129010000	125260000
P62962	P62962	Profilin-1	Pfn1	11	11	5	91.4	14.957	0	178.23	25957000000	392	549430000	640220000	930550000	1349500000	1933800000	871180000	1062200000	1039400000	1129700000	1256000000	559430000	648480000	903910000	851320000	667130000	1023900000	1070500000	813720000	2120400000	1427900000	1792700000	2319200000
P62965	P62965	Cellular retinoic acid-binding protein 1	Crabp1	9	9	9	59.1	15.591	0	65.769	2547600000	80	33217000	44855000	33197000	6120700	0	0	745770000	183510000	156800000	308300000	53780000	60144000	114300000	78853000	46086000	73944000	0	0	0	92141000	167670000	191000000
P62983;P62984;P0CG49;P0CG50	P62983;P62984;P0CG49;P0CG50	Ubiquitin-40S ribosomal protein S27a;Ubiquitin;40S ribosomal protein S27a;Ubiquitin-60S ribosomal protein L40;Ubiquitin;60S ribosomal protein L40;Polyubiquitin-B;Ubiquitin;Polyubiquitin-C;Ubiquitin;Ubiquitin-related 1;Ubiquitin-related 2	Rps27a;Uba52;Ubb;Ubc	7	7	7	51.3	17.951	0	139.54	20511000000	257	906180000	982960000	1103100000	888600000	1182100000	868460000	801400000	909020000	1055200000	938220000	959170000	901690000	807890000	893630000	906290000	989350000	645100000	598800000	757210000	792970000	1064000000	956020000
P62996	P62996	Transformer-2 protein homolog beta	Tra2b	11	11	10	42.7	33.665	0	31	2135500000	75	102700000	108440000	156180000	71798000	100170000	117000000	46115000	55445000	41354000	37146000	131180000	148120000	93018000	82693000	68144000	41508000	141530000	36727000	53126000	139450000	102300000	117280000
P63001;Q05144	P63001;Q05144	Ras-related C3 botulinum toxin substrate 1;Ras-related C3 botulinum toxin substrate 2	Rac1;Rac2	12	11	5	68.8	21.45	0	127.16	69905000000	449	2269200000	2167600000	2098200000	1976700000	1278100000	2326800000	4232900000	2854600000	4091200000	5105100000	4680800000	5724400000	3213500000	3013600000	3735800000	3106400000	1679700000	2709900000	936530000	5001800000	2530900000	2399200000
P63005	P63005	Platelet-activating factor acetylhydrolase IB subunit alpha	Pafah1b1	11	11	11	38.8	46.67	0	53.623	2291400000	72	71035000	59360000	56955000	66042000	88398000	62252000	100860000	133940000	101000000	117320000	51927000	101290000	102280000	107910000	63168000	101470000	85357000	69203000	85174000	167340000	183640000	189110000
P63011	P63011	Ras-related protein Rab-3A	Rab3a	8	6	6	48.6	24.97	0	63.074	1917600000	73	68617000	75264000	36625000	65584000	0	71014000	100400000	80623000	79284000	90552000	91272000	105210000	125230000	94457000	71503000	81766000	43115000	51946000	50649000	109570000	121190000	148180000
P63017	P63017	Heat shock cognate 71 kDa protein	Hspa8	51	47	36	75.5	70.87	0	323.31	334070000000	2534	13329000000	11287000000	17328000000	10989000000	14307000000	11573000000	12963000000	14145000000	13729000000	13155000000	16783000000	21325000000	15855000000	11792000000	13162000000	14356000000	12739000000	8906500000	13641000000	19419000000	17681000000	22211000000
P63024;P63044	P63024	Vesicle-associated membrane protein 3	Vamp3	3	3	3	54.4	11.48	0	32.974	636090000	11	0	0	0	0	54209000	56506000	57811000	0	0	47936000	0	49346000	0	0	0	0	0	51949000	0	0	57047000	0
P63028	P63028	Translationally-controlled tumor protein	Tpt1	7	7	7	37.2	19.462	0	102.55	11389000000	134	360860000	587630000	387610000	411700000	438890000	210630000	295860000	385340000	444800000	322220000	286500000	462030000	591560000	799250000	587210000	753920000	274230000	180280000	287750000	647060000	862630000	905190000
P63030	P63030	Mitochondrial pyruvate carrier 1	Mpc1	3	3	3	51.4	12.454	0	29.307	575250000	23	14559000	21224000	0	24766000	0	22257000	38409000	23802000	19744000	0	0	0	0	20790000	14040000	17734000	0	0	0	18621000	20432000	19723000
P63037	P63037	DnaJ homolog subfamily A member 1	Dnaja1	21	21	21	68	44.868	0	253.93	11815000000	299	332260000	325380000	690880000	301670000	454470000	301630000	263570000	260620000	395070000	454560000	673180000	576790000	687810000	390250000	447610000	448600000	467030000	306020000	684450000	841270000	761210000	890230000
P63038	P63038	60 kDa heat shock protein, mitochondrial	Hspd1	58	58	58	82.4	60.955	0	323.31	856090000000	9780	41839000000	33727000000	62105000000	41588000000	53822000000	43543000000	32381000000	31403000000	33679000000	28803000000	33413000000	36064000000	23891000000	25985000000	37880000000	31841000000	69279000000	43254000000	74074000000	16955000000	13935000000	14492000000
P63073	P63073	Eukaryotic translation initiation factor 4E	Eif4e	7	7	7	39.2	25.053	0	29.835	3668000000	103	98704000	102700000	79190000	175790000	197780000	170370000	114080000	148200000	127460000	165680000	133300000	123610000	179470000	136810000	122110000	126480000	117240000	137110000	130900000	224850000	259750000	295600000
P63082	P63082	V-type proton ATPase 16 kDa proteolipid subunit	Atp6v0c	5	5	5	60.6	15.808	0	104.79	14375000000	203	645660000	662230000	251680000	675950000	662500000	798380000	856080000	832290000	769110000	688910000	599930000	495340000	775440000	553500000	326910000	301310000	232910000	246150000	146760000	420620000	695020000	488340000
P63085;Q6P5G0;Q61532	P63085	Mitogen-activated protein kinase 1	Mapk1	18	18	14	61.7	41.275	0	103.55	5218200000	129	78706000	107320000	35921000	191320000	175920000	154230000	189740000	214970000	228960000	228990000	111160000	162910000	265290000	164960000	127200000	175670000	107290000	132640000	90387000	598800000	547320000	514990000
P63087	P63087	Serine/threonine-protein phosphatase PP1-gamma catalytic subunit	Ppp1cc	16	2	2	44.6	36.983	0	20.33	747350000	25	32231000	0	0	45721000	40528000	38392000	0	36876000	25139000	31129000	0	35284000	47135000	0	31922000	0	30570000	42096000	0	0	42366000	44440000
P63094;Q6R0H7;Q8CGK7	P63094;Q6R0H7	Guanine nucleotide-binding protein G(s) subunit alpha isoforms short;Guanine nucleotide-binding protein G(s) subunit alpha isoforms XLas	Gnas	26	25	25	65.5	45.663	0	323.31	58400000000	882	3960800000	3528900000	2031600000	1783900000	1531200000	2331600000	4032800000	3243800000	2076900000	2592100000	2064700000	2348000000	2333600000	2938900000	2834400000	3346800000	995600000	1598900000	715920000	2329900000	3203700000	3259400000
P63101	P63101	14-3-3 protein zeta/delta	Ywhaz	12	9	9	49.8	27.771	0	281.45	4528500000	139	154710000	180760000	269620000	139790000	267340000	155640000	236600000	134960000	424850000	294170000	158170000	174370000	167640000	218580000	175060000	239830000	158600000	188050000	201800000	176620000	204480000	121750000
P63154	P63154	Crooked neck-like protein 1	Crnkl1	4	4	4	7	83.415	0.00072167	4.7496	1118300000	7	0	0	0	0	71693000	93998000	0	0	0	0	0	0	0	0	0	0	0	0	0	0	59655000	52508000
P63158	P63158	High mobility group protein B1	Hmgb1	6	4	4	39.5	24.893	0	19.429	2240900000	42	82580000	126870000	130580000	104490000	171280000	125540000	0	0	0	25568000	47792000	59642000	138760000	105140000	124070000	153160000	70314000	67924000	83910000	94334000	171890000	138910000
P63168;Q9D0M5	P63168	Dynein light chain 1, cytoplasmic	Dynll1	3	3	3	50.6	10.366	0	59.195	1589400000	50	38790000	44004000	0	0	92138000	77524000	66821000	0	73222000	79843000	52325000	46806000	74467000	60202000	49352000	59067000	0	0	0	89081000	205080000	188780000
P63242;Q8BGY2	P63242	Eukaryotic translation initiation factor 5A-1	Eif5a	15	15	15	83.1	16.832	0	278.06	27295000000	489	754130000	800350000	1211800000	1122300000	1649300000	987870000	916100000	997900000	886170000	1136700000	817800000	896240000	915980000	1113100000	1037200000	1373100000	1063600000	883150000	1645600000	1656700000	2070500000	2239900000
P63260	P63260	Actin, cytoplasmic 2;Actin, cytoplasmic 2, N-terminally processed	Actg1	44	44	3	96.3	41.792	0	323.31	4026900000000	20382	195550000000	182480000000	215950000000	138020000000	103270000000	131980000000	165860000000	143350000000	176390000000	188430000000	201220000000	170880000000	134670000000	175640000000	197410000000	163810000000	170660000000	164880000000	159860000000	141590000000	126160000000	128320000000
P63268	P63268	Actin, gamma-enteric smooth muscle	Actg2	35	2	2	94.1	41.876	0.00027655	9.2757	19357000	4	0	0	0	0	0	0	0	0	12465000	0	0	0	0	0	0	0	0	0	0	0	0	0
P63276	P63276	40S ribosomal protein S17	Rps17	8	8	8	59.3	15.524	0	52.937	6264200000	84	263490000	286910000	221080000	224680000	398620000	302740000	281220000	239150000	286140000	170070000	216670000	167760000	324780000	263660000	141280000	272340000	151790000	192860000	175370000	323510000	503330000	570480000
P63321	P63321	Ras-related protein Ral-A	Rala	13	13	6	58.7	23.553	0	302	33831000000	398	1238800000	1504100000	858750000	1087500000	923880000	1114500000	2173400000	2161200000	1545400000	2061100000	2059600000	1682100000	2044200000	1434700000	1627300000	1991800000	332860000	495330000	223110000	1632700000	1881100000	1537500000
P63323	P63323	40S ribosomal protein S12	Rps12	8	8	8	62.9	14.525	0	191.79	18570000000	415	281690000	352330000	1387000000	678510000	846990000	520970000	441660000	454430000	327740000	591800000	326870000	301120000	640910000	687830000	669840000	811900000	720100000	608500000	1937300000	975900000	1409300000	1804300000
P63325	P63325	40S ribosomal protein S10	Rps10	15	14	14	69.7	18.916	0	233.84	21867000000	611	948610000	1246500000	282930000	1066000000	847720000	963020000	592360000	692090000	486620000	541190000	961490000	414750000	1084900000	1050600000	1017200000	935240000	333800000	567650000	228720000	1001000000	1173400000	1082400000
P63328	P63328	Serine/threonine-protein phosphatase 2B catalytic subunit alpha isoform	Ppp3ca	8	8	5	20.2	58.643	0	24.114	1509700000	35	77016000	65942000	0	78642000	73399000	64739000	70578000	90219000	61943000	76340000	0	45984000	62022000	100810000	0	72088000	57653000	0	0	0	115360000	142590000
P63330	P63330	Serine/threonine-protein phosphatase 2A catalytic subunit alpha isoform	Ppp2ca	13	13	1	63.8	35.608	0	213.19	9763000000	162	410850000	394610000	270230000	364620000	383870000	277070000	317010000	371640000	317040000	337970000	291760000	427470000	540760000	468210000	372710000	419510000	188530000	266600000	188350000	608760000	719090000	817790000
P67778	P67778	Prohibitin	Phb	29	29	29	87.9	29.82	0	323.31	590740000000	5941	30439000000	31580000000	39013000000	22419000000	27491000000	25885000000	17940000000	18801000000	17030000000	13259000000	18661000000	19719000000	25980000000	30427000000	28843000000	30167000000	33438000000	27469000000	40406000000	21747000000	19649000000	17124000000
P67871	P67871	Casein kinase II subunit beta	Csnk2b	1	1	1	5.1	24.942	0.00208	3.8709	116160000	5	0	0	0	0	0	0	0	0	0	0	0	0	0	0	0	0	0	0	0	20814000	0	0
P67984	P67984	60S ribosomal protein L22	Rpl22	5	5	4	46.1	14.759	0	37.196	6115300000	71	266190000	288530000	119340000	437230000	591270000	330100000	234290000	258780000	179260000	170890000	153110000	151470000	321430000	265730000	165200000	254030000	121070000	133290000	155900000	339200000	378250000	393410000
P68033	P68033	Actin, alpha cardiac muscle 1	Actc1	38	1	0	89.4	42.019	0	76.28	3645700000	144	148970000	59860000	143260000	26706000	0	144960000	162630000	140740000	56449000	94298000	235410000	102910000	214280000	81861000	42198000	55822000	161670000	0	41215000	26214000	29621000	30923000
P68037	P68037	Ubiquitin-conjugating enzyme E2 L3	Ube2l3	1	1	1	14.3	17.861	0	10.776	58965000	6	0	0	0	0	0	0	0	0	0	0	0	0	0	0	0	0	0	0	0	0	0	5087000
P68040	P68040	Guanine nucleotide-binding protein subunit beta-2-like 1;Guanine nucleotide-binding protein subunit beta-2-like 1, N-terminally processed	Gnb2l1	25	25	25	93.1	35.076	0	323.31	70319000000	746	1456800000	1626600000	1407500000	3246400000	3374000000	1624200000	1628500000	1877800000	1680600000	2108300000	1342600000	2541200000	3498200000	3477800000	2688600000	3787700000	1127100000	1393800000	1706400000	5967800000	7008000000	8195400000
P68134	P68134	Actin, alpha skeletal muscle	Acta1	33	2	2	83.3	42.051	0	17.441	119090000	5	0	0	0	0	0	0	0	0	63120000	48058000	0	0	0	0	0	0	0	0	0	0	0	0
P68181	P68181	cAMP-dependent protein kinase catalytic subunit beta	Prkacb	15	6	6	51.6	40.707	0	54.203	1563800000	35	53629000	53170000	0	88292000	64689000	84617000	61429000	78463000	51815000	55727000	68740000	60247000	59489000	89761000	56617000	71073000	38396000	53149000	0	72692000	79814000	76031000
P68254	P68254	14-3-3 protein theta	Ywhaq	16	16	13	49.8	27.778	0	323.31	15923000000	325	449010000	586710000	488320000	630660000	777240000	537790000	732070000	760290000	695540000	852120000	433890000	496030000	751150000	770260000	635040000	789960000	470640000	525860000	551930000	832240000	1071600000	1066000000
P68368	P68368	Tubulin alpha-4A chain	Tuba4a	22	2	2	57.6	49.924	0	12.264	34919000	3	0	0	0	0	0	0	0	0	0	9452900	0	0	0	0	0	0	0	0	0	0	0	0
P68369;P05214	P68369;P05214	Tubulin alpha-1A chain;Tubulin alpha-3 chain	Tuba1a;Tuba3a	30	3	1	82.3	50.135	0	62.053	6288200000	156	64193000	78462000	271480000	386310000	488650000	172790000	238410000	298120000	170010000	223020000	110030000	126530000	491480000	88821000	90009000	133580000	413510000	287880000	730800000	256970000	293320000	404500000
P68372;Q9D6F9	P68372;Q9D6F9	Tubulin beta-4B chain;Tubulin beta-4A chain	Tubb4b;Tubb4a	29	29	5	82.9	49.83	0	323.31	250310000000	2552	5704100000	7049400000	6179500000	9672700000	12444000000	9224800000	9808900000	10704000000	6153000000	7533600000	6153300000	7717500000	12880000000	10095000000	8659400000	10173000000	7148100000	6841700000	11504000000	12195000000	19700000000	25491000000
P68373;Q9JJZ2	P68373	Tubulin alpha-1C chain	Tuba1c	30	2	2	82.2	49.909	0	59.679	800760000	45	0	0	0	0	0	0	0	0	0	0	0	0	0	0	61622000	0	0	0	0	46367000	0	0
P68404	P68404	Protein kinase C beta type	Prkcb	5	2	2	9.8	76.75	0.0011732	4.1903	1087000000	18	69992000	66516000	0	65914000	0	121840000	0	0	36327000	49032000	0	53926000	0	52723000	77688000	105090000	0	0	0	0	74203000	0
P68510	P68510	14-3-3 protein eta	Ywhah	9	5	5	34.6	28.211	0	35.281	476130000	31	0	0	0	0	63632000	0	49269000	62198000	83139000	61886000	0	39102000	0	0	0	0	0	0	0	0	0	0
P69566	P69566	Ran-binding protein 9	Ranbp9	1	1	1	1.8	71.011	0.0042194	3.0913	0	1	0	0	0	0	0	0	0	0	0	0	0	0	0	0	0	0	0	0	0	0	0	0
P70168	P70168	Importin subunit beta-1	Kpnb1	51	51	51	70.5	97.183	0	323.31	111480000000	1884	4237200000	4078100000	2833200000	6475100000	3724600000	5380600000	3548100000	4860500000	3305400000	3924700000	6896300000	6686800000	4610200000	3434500000	3406800000	3592700000	2556300000	4407900000	1715700000	7611300000	6575200000	6533200000
P70175	P70175	Disks large homolog 3	Dlg3	7	4	4	8.6	93.481	0	11.579	546700000	17	31039000	51824000	62932000	0	17175000	19842000	0	0	18534000	0	16377000	21647000	23123000	28406000	19269000	25312000	0	0	0	22633000	22798000	21873000
P70180	P70180	Atrial natriuretic peptide receptor 3	Npr3	17	17	17	31.9	59.807	0	106.2	7927900000	186	857070000	785440000	744050000	118930000	34514000	98603000	111690000	314310000	60203000	0	205240000	271140000	145440000	898870000	569540000	844760000	353110000	462810000	221670000	161410000	153830000	148010000
P70182	P70182	Phosphatidylinositol 4-phosphate 5-kinase type-1 alpha	Pip5k1a	3	3	2	8.1	60.484	0	12.812	50589000	2	0	0	0	0	0	0	0	0	0	0	0	0	0	0	0	0	0	0	0	0	0	25754000
P70193	P70193	Leucine-rich repeats and immunoglobulin-like domains protein 1	Lrig1	17	17	17	27.1	119.15	0	83.259	1356500000	62	264430000	155280000	0	0	0	0	62927000	67828000	0	0	0	30904000	40432000	131510000	86614000	93481000	0	0	0	97680000	70685000	56671000
P70195	P70195	Proteasome subunit beta type-7	Psmb7	3	3	3	27.8	29.891	0.0099576	2.4374	109100000	1	0	0	0	0	0	0	0	0	0	0	0	0	19986000	0	0	0	0	0	0	0	0	0
P70202	P70202	Latexin	Lxn	4	4	4	20.3	25.492	0	62.297	1943600000	55	14010000	20352000	0	162350000	140660000	108680000	37407000	48132000	70905000	73757000	23838000	26751000	58659000	103590000	20485000	53661000	168930000	160800000	180530000	109340000	160670000	130910000
P70205	P70205	Pituitary adenylate cyclase-activating polypeptide type I receptor	Adcyap1r1	1	1	1	2	56.639	0.0083316	2.5525	22538000	1	0	0	0	0	0	0	22321000	0	0	0	0	0	0	0	0	0	0	0	0	0	0	0
P70206	P70206	Plexin-A1	Plxna1	43	43	36	33.8	211.1	0	279.81	10001000000	321	561740000	497000000	390230000	324800000	283680000	318100000	568990000	686190000	579820000	621180000	567780000	645950000	448810000	409330000	506700000	546770000	191700000	250950000	0	439170000	320620000	318460000
P70207	P70207	Plexin-A2	Plxna2	11	7	6	7.4	211.53	0	13.954	132770000	8	0	0	0	0	0	0	22760000	0	16659000	0	0	0	0	0	0	0	0	0	0	0	0	0
P70210;P30051;Q62296;P48301	P70210;P30051;Q62296;P48301	Transcriptional enhancer factor TEF-5;Transcriptional enhancer factor TEF-1;Transcriptional enhancer factor TEF-3;Transcriptional enhancer factor TEF-4	Tead3;Tead1;Tead4;Tead2	5	5	5	10.3	48.937	0.00025221	6.0012	105570000	4	0	0	0	0	0	0	0	0	0	0	0	0	0	0	0	0	14882000	0	0	0	0	0
P70213	P70213	Friend virus susceptibility protein 1	Fv1	9	9	9	28.1	51.996	0	71.894	2111400000	38	59392000	70275000	0	47274000	44437000	58383000	45422000	68400000	41031000	51221000	202500000	132560000	234220000	56775000	44270000	57113000	0	59817000	32715000	248490000	203220000	145930000
P70227	P70227	Inositol 1,4,5-trisphosphate receptor type 3	Itpr3	98	98	89	47	304.27	0	323.31	35637000000	927	1259200000	1474500000	349670000	1203100000	717580000	1315300000	1265800000	1757700000	2402900000	2053300000	1165800000	1156800000	2745200000	1683800000	1444800000	1465600000	570110000	1118400000	70318000	1883500000	2789800000	2705600000
P70245	P70245	3-beta-hydroxysteroid-Delta(8),Delta(7)-isomerase	Ebp	3	3	3	15.2	26.215	0	109.97	18316000000	149	806660000	874240000	397440000	939110000	759400000	887530000	758400000	699420000	715860000	805760000	715420000	649160000	531380000	737310000	1388300000	1160900000	591070000	811270000	251830000	852610000	691060000	778740000
P70255	P70255	Nuclear factor 1 C-type	Nfic	6	6	6	23.2	48.768	0	65.786	355890000	31	0	38844000	0	16884000	27049000	39543000	0	0	0	0	23360000	0	30539000	0	0	0	0	0	0	0	33370000	28976000
P70257	P70257	Nuclear factor 1 X-type	Nfix	8	8	7	33.8	53.394	0	55.538	1813500000	31	147150000	162400000	143580000	61280000	74037000	157280000	0	0	0	0	61087000	33423000	44676000	80042000	59291000	53596000	119910000	198700000	125780000	0	51119000	46429000
P70261	P70261	Paladin	Pald1	13	13	13	18	96.739	0	43.294	988790000	33	0	37453000	0	31983000	0	0	22839000	0	0	0	83788000	110330000	81218000	31234000	53125000	45840000	0	0	0	127290000	89772000	81575000
P70271	P70271	PDZ and LIM domain protein 4	Pdlim4	2	2	2	14.2	35.556	0	30.364	73878000	10	0	0	0	0	0	0	0	0	0	0	0	0	0	0	0	0	0	0	7535100	10469000	12113000	21987000
P70280	P70280	Vesicle-associated membrane protein 7	Vamp7	13	13	13	62.7	24.967	0	140.99	8533900000	185	375980000	452940000	210120000	371240000	298520000	401960000	410080000	440850000	350160000	420750000	362750000	374500000	464850000	483160000	314110000	430700000	185640000	287990000	72962000	323960000	380220000	409060000
P70288	P70288	Histone deacetylase 2	Hdac2	8	5	5	24.4	55.302	0	29.552	416610000	10	51975000	55396000	0	0	0	0	0	0	0	0	0	0	0	0	0	0	0	0	0	0	0	0
P70290	P70290	55 kDa erythrocyte membrane protein	Mpp1	21	21	21	61.8	52.227	0	159.22	6673800000	178	590180000	450650000	492830000	400270000	551910000	535690000	204540000	217350000	283400000	256680000	144550000	190780000	115830000	342830000	235930000	230730000	356950000	292250000	395810000	94442000	178620000	191680000
P70295	P70295	Ancient ubiquitous protein 1	Aup1	17	17	17	51	46.121	0	131.91	9005300000	186	486290000	599590000	287400000	393170000	269110000	440600000	378350000	420200000	342100000	314560000	332960000	348880000	375490000	542000000	572770000	627350000	228480000	357400000	0	360560000	362370000	417660000
P70296;Q8VIN1	P70296	Phosphatidylethanolamine-binding protein 1;Hippocampal cholinergic neurostimulating peptide	Pebp1	14	14	14	93.6	20.83	0	114.41	7979600000	149	230510000	243450000	243180000	374480000	593470000	226840000	168610000	316180000	185300000	193950000	66537000	121080000	241640000	719310000	263850000	526680000	387610000	273590000	717150000	389100000	557290000	524500000
P70297	P70297	Signal transducing adapter molecule 1	Stam	6	6	4	12.4	59.771	0	15.714	322670000	11	0	0	41047000	0	0	0	0	0	0	0	0	0	0	0	0	0	0	0	0	0	0	0
P70302	P70302	Stromal interaction molecule 1	Stim1	23	22	22	44.2	77.566	0	156.25	6179700000	195	281380000	271230000	192760000	121440000	127350000	112250000	340950000	443300000	276730000	215970000	297250000	289810000	410420000	317560000	313860000	305820000	123510000	166070000	116930000	324180000	367240000	321870000
P70303	P70303	CTP synthase 2	Ctps2	5	3	3	15.4	65.514	0.00025536	6.4398	98738000	9	0	6952500	0	0	0	0	0	0	0	0	0	0	0	0	0	0	0	0	0	0	0	23726000
P70312	P70312	Hyaluronan synthase 2	Has2	2	2	2	6.3	63.51	0.0033708	3.3095	112880000	0	28040000	0	0	0	0	0	0	0	0	0	0	0	0	0	0	0	0	0	0	0	0	0
P70318	P70318	Nucleolysin TIAR	Tial1	13	13	9	45.4	43.388	0	154.28	8740600000	196	473760000	437660000	503510000	336340000	420630000	411420000	227560000	233100000	208900000	195610000	312490000	369630000	547470000	312010000	350700000	389510000	249670000	160350000	235500000	595470000	657360000	688060000
P70333	P70333	Heterogeneous nuclear ribonucleoprotein H2	Hnrnph2	19	10	10	57.5	49.279	0	200.9	17331000000	249	1625000000	1560000000	1091900000	352980000	525640000	433760000	500780000	360240000	436450000	293650000	328690000	343880000	782330000	1217600000	1047900000	993660000	398670000	284410000	565480000	629060000	1091900000	1323400000
P70349	P70349	Histidine triad nucleotide-binding protein 1	Hint1	5	5	5	71.4	13.777	0	75.718	5655400000	68	121910000	173520000	0	161090000	239550000	125400000	152470000	166130000	113350000	116130000	62602000	109100000	245920000	399410000	149070000	180660000	144690000	123230000	213100000	246990000	393300000	524030000
P70362	P70362	Ubiquitin fusion degradation protein 1 homolog	Ufd1l	8	8	8	30	34.481	0	23.347	1021900000	28	52213000	46929000	0	58370000	76649000	53048000	0	0	0	28769000	0	32848000	58829000	76817000	0	0	0	51023000	0	69294000	83217000	91611000
P70372	P70372	ELAV-like protein 1	Elavl1	23	23	23	64.7	36.169	0	323.31	42442000000	498	3120600000	2375100000	2238200000	1697600000	1893900000	2023800000	1469800000	1686900000	1123700000	801020000	1261500000	1424500000	1908200000	1512300000	1767900000	1665100000	1585800000	1249400000	1533300000	1955600000	2763800000	3189000000
P70398	P70398	Probable ubiquitin carboxyl-terminal hydrolase FAF-X	Usp9x	31	31	31	17.3	290.71	0	126.67	2980600000	101	74797000	100680000	20610000	119650000	77344000	111410000	123510000	116570000	106340000	140020000	39124000	92175000	109860000	190340000	134620000	177900000	67085000	107370000	0	200540000	225620000	341960000
P70399	P70399	Tumor suppressor p53-binding protein 1	Tp53bp1	7	7	7	5.5	211.34	0	10.546	326990000	6	0	0	0	0	0	0	0	0	0	0	0	0	0	0	0	0	0	0	59472000	0	0	0
P70403	P70403	Protein CASP	Cux1	12	12	5	28.2	77.268	0	52.634	1729300000	36	101880000	118960000	0	74032000	83053000	80215000	105190000	85750000	74286000	67183000	91944000	55320000	60578000	69343000	81023000	93106000	50579000	70388000	0	88452000	77328000	80189000
P70404	P70404	Isocitrate dehydrogenase [NAD] subunit gamma 1, mitochondrial	Idh3g	14	14	14	44.5	42.785	0	323.31	27662000000	472	1364600000	1420400000	1115600000	1102400000	1285700000	873260000	1235300000	1481600000	1002900000	769500000	947020000	1135700000	1257200000	1804900000	1504500000	1519000000	1039300000	846740000	1030000000	768150000	1091100000	1354400000
P70419	P70419	Polypeptide N-acetylgalactosaminyltransferase 3	Galnt3	5	5	5	9.6	72.931	0.00027925	9.5905	125530000	4	0	0	0	0	0	0	0	0	81735000	0	0	0	0	0	0	0	0	0	0	0	0	0
P70423	P70423	Cationic amino acid transporter 3	Slc7a3	3	3	3	6.5	67.459	0.00026123	7.1827	228000000	4	0	0	0	0	0	0	0	0	0	0	0	0	0	39772000	0	0	0	0	0	0	0	0
P70424	P70424	Receptor tyrosine-protein kinase erbB-2	Erbb2	11	10	10	14.1	138.58	0	21.095	944260000	13	0	0	0	30747000	0	43024000	0	0	35341000	61978000	37039000	83608000	50367000	0	42266000	57742000	0	0	0	0	0	0
P70428	P70428	Exostosin-2	Ext2	22	22	22	37	82.063	0	146.49	6772400000	197	361340000	441220000	169580000	317620000	200640000	341080000	217620000	240770000	257470000	235080000	334190000	287080000	307310000	471180000	436470000	399800000	102760000	266550000	50373000	324970000	282340000	320660000
P70441	P70441	Na(+)/H(+) exchange regulatory cofactor NHE-RF1	Slc9a3r1	4	4	4	18.6	38.6	0.00027174	8.6606	202220000	14	0	0	0	0	0	0	0	0	0	36978000	32789000	0	0	0	0	0	0	0	0	0	30892000	28812000
P70452	P70452	Syntaxin-4	Stx4	10	10	10	45.3	34.165	0	223.24	10341000000	254	677760000	597520000	184700000	471110000	452210000	425480000	434200000	573290000	357680000	466880000	356750000	323330000	599230000	578270000	433650000	539560000	186010000	258890000	105150000	451830000	657310000	451190000
P70460	P70460	Vasodilator-stimulated phosphoprotein	Vasp	7	7	7	27.7	39.666	0	23.551	1323500000	53	34568000	33672000	49507000	59465000	78032000	45876000	78079000	64929000	82334000	108890000	58072000	54126000	47339000	44275000	23415000	40925000	45593000	33367000	78625000	75417000	83409000	84862000
P70670;Q60817	P70670;Q60817	Nascent polypeptide-associated complex subunit alpha, muscle-specific form;Nascent polypeptide-associated complex subunit alpha	Naca	5	5	5	4.3	220.5	0	25.285	949960000	21	0	0	0	0	49113000	0	0	0	0	0	0	0	0	57014000	0	0	0	0	0	38520000	0	60368000
P70677	P70677	Caspase-3;Caspase-3 subunit p17;Caspase-3 subunit p12	Casp3	1	1	1	3.2	31.474	0.0099429	2.4133	74505000	6	0	0	0	0	0	0	0	0	0	0	0	0	0	0	0	0	0	0	0	0	0	18110000
P70697	P70697	Uroporphyrinogen decarboxylase	Urod	2	2	2	6.3	40.691	0.0013976	4.0697	28391000	2	0	0	0	0	0	0	0	0	0	0	0	0	0	0	0	0	0	0	0	0	0	13246000
P70698	P70698	CTP synthase 1	Ctps1	26	26	24	53.8	66.682	0	208.19	10310000000	252	259490000	294180000	348110000	497570000	550540000	403980000	289440000	319910000	288880000	296830000	281460000	336780000	323620000	282600000	345730000	339730000	348440000	480500000	756390000	592080000	786450000	924500000
P70699	P70699	Lysosomal alpha-glucosidase	Gaa	30	30	30	46.9	106.25	0	323.31	15455000000	470	497680000	480580000	210780000	874250000	919200000	713490000	1008500000	726910000	1107100000	954160000	641960000	575120000	944480000	610560000	281690000	410080000	473380000	509210000	709680000	574050000	676280000	702270000
P80313	P80313	T-complex protein 1 subunit eta	Cct7	24	24	24	54	59.652	0	183.33	8466200000	267	424970000	309070000	266580000	343840000	635210000	344190000	429710000	339300000	363930000	368710000	232490000	294400000	337190000	344010000	341640000	443160000	233240000	275860000	309570000	404570000	437350000	535640000
P80314	P80314	T-complex protein 1 subunit beta	Cct2	28	28	28	69.2	57.477	0	247.34	13412000000	313	703560000	474110000	599460000	467820000	910360000	568080000	690210000	581950000	609430000	547910000	490310000	566040000	622060000	539950000	593520000	614410000	469380000	403690000	653290000	557950000	637180000	725400000
P80315	P80315	T-complex protein 1 subunit delta	Cct4	19	19	19	51	58.066	0	117.11	10314000000	203	515790000	430450000	348400000	421240000	760710000	459530000	469650000	431380000	434720000	412000000	366390000	403880000	537390000	388070000	498780000	555840000	255250000	318960000	282500000	468940000	454010000	484210000
P80316	P80316	T-complex protein 1 subunit epsilon	Cct5	25	25	25	68.9	59.623	0	236.22	10063000000	232	478330000	413720000	441290000	368400000	760930000	451140000	510010000	508480000	447180000	395280000	311620000	335170000	490680000	333460000	360820000	452000000	365040000	280310000	579260000	412800000	412030000	486300000
P80317	P80317	T-complex protein 1 subunit zeta	Cct6a	17	17	15	45.6	58.004	0	181.07	10695000000	321	406560000	343580000	499830000	408950000	706780000	474480000	502120000	432850000	409460000	385240000	349470000	366970000	379490000	329080000	295350000	391230000	308210000	265120000	726140000	596230000	638900000	644350000
P80318	P80318	T-complex protein 1 subunit gamma	Cct3	24	24	24	57.6	60.629	0	172.63	12606000000	287	504970000	529900000	208080000	542950000	996900000	664120000	648860000	647400000	624970000	501020000	445250000	547580000	554120000	433190000	429910000	507770000	344050000	399470000	355490000	649280000	632100000	770800000
P81069	P81069	GA-binding protein subunit beta-2	Gabpb2	2	2	2	11.4	45.658	0.00025465	6.3842	64420000	3	0	0	0	0	0	0	0	0	0	0	0	0	0	0	0	0	0	0	0	0	0	24867000
P81117	P81117	Nucleobindin-2;Nesfatin-1	Nucb2	6	6	6	18.3	50.304	0	15.07	270370000	9	0	16416000	0	0	29030000	0	0	0	23648000	21676000	0	0	23286000	57955000	16306000	17569000	0	0	0	0	18131000	0
P82347	P82347	Delta-sarcoglycan	Sgcd	7	7	7	29.1	32.133	0	40.248	3467800000	49	254240000	126000000	125430000	155910000	105510000	322060000	136240000	190870000	111880000	239660000	17016000	18051000	28777000	290160000	236980000	239640000	181910000	391490000	177240000	23695000	35054000	29840000
P82349	P82349	Beta-sarcoglycan	Sgcb	9	9	9	44.1	34.872	0	114.06	2324800000	97	98293000	86139000	0	232770000	114660000	231930000	127160000	260750000	87695000	118900000	29029000	35913000	28307000	104410000	69603000	92150000	112190000	116880000	122470000	45165000	58509000	41728000
P83093	P83093	Stromal interaction molecule 2	Stim2	24	24	23	43.6	83.924	0	104.16	2936400000	108	63221000	76088000	135440000	77891000	51802000	91702000	67555000	71740000	69789000	132900000	369760000	226860000	103310000	51735000	163840000	119740000	120550000	140470000	81855000	230730000	153190000	145050000
P83626	P83626	Tumor necrosis factor receptor superfamily member 26	Tnfrsf26	3	3	3	23.5	22.708	0	23.882	195750000	7	0	0	0	0	0	0	93288000	93462000	0	0	0	0	0	0	0	0	0	0	0	0	0	0
P83870	P83870	PHD finger-like domain-containing protein 5A	Phf5a	5	5	5	49.1	12.405	0	46.719	1138700000	37	35114000	35111000	124930000	41177000	54526000	63282000	35763000	42652000	0	0	53399000	0	41204000	48490000	0	44361000	128810000	52431000	114280000	67329000	50610000	58264000
P83887;Q8VCK3	P83887;Q8VCK3	Tubulin gamma-1 chain;Tubulin gamma-2 chain	Tubg1;Tubg2	5	5	5	24.2	51.1	0	25.923	169980000	12	0	0	0	0	0	0	0	0	0	0	0	0	0	0	0	22765000	0	0	0	0	0	0
P83940	P83940	Transcription elongation factor B polypeptide 1	Tceb1	8	8	8	92.9	12.473	0	93.205	3157100000	68	116280000	100030000	95826000	105150000	205260000	90680000	111990000	73198000	97775000	91118000	75369000	77745000	129570000	187810000	92513000	156660000	77934000	75723000	139330000	174170000	285170000	322900000
P84078;P61205;Q8BSL7	P84078;P61205;Q8BSL7	ADP-ribosylation factor 1;ADP-ribosylation factor 3;ADP-ribosylation factor 2	Arf1;Arf3;Arf2	13	13	7	74.6	20.697	0	323.31	62867000000	692	1430000000	1879600000	893660000	3072200000	2706900000	2157300000	2703400000	3055500000	2314400000	2362100000	2025300000	1919500000	2980600000	2711800000	1763100000	2358800000	1348500000	1534600000	797310000	3534000000	5193900000	6200500000
P84084	P84084	ADP-ribosylation factor 5	Arf5	13	7	6	81.7	20.529	0	111.27	3585400000	151	89371000	117210000	48625000	203000000	181940000	160330000	141440000	156760000	124110000	138160000	83040000	79349000	174640000	166880000	103700000	129910000	76708000	140980000	53126000	194410000	318650000	350610000
P84089	P84089	Enhancer of rudimentary homolog	Erh	2	2	2	26.9	12.259	0	15.625	524660000	19	0	0	0	0	0	0	0	0	0	0	0	0	0	0	0	0	0	0	0	0	0	31291000
P84091	P84091	AP-2 complex subunit mu	Ap2m1	11	11	11	36.3	49.654	0	97.298	3003700000	82	206790000	149530000	51010000	109620000	121670000	120620000	112180000	156950000	86200000	101760000	100290000	146760000	245720000	169220000	68586000	71646000	44608000	51379000	0	154770000	228770000	176350000
P84096	P84096	Rho-related GTP-binding protein RhoG	Rhog	16	16	15	83.8	21.308	0	323.31	17595000000	341	419850000	645900000	187200000	557950000	451300000	455290000	830670000	894800000	579540000	547790000	435560000	591330000	1132900000	814620000	612950000	907310000	274500000	354180000	175870000	1488600000	1700200000	1768800000
P84099	P84099	60S ribosomal protein L19	Rpl19	3	3	3	17.3	23.466	0	47.245	1371000000	48	27100000	33057000	128790000	40265000	143450000	83732000	22471000	0	31545000	40639000	65500000	31528000	21062000	53655000	24118000	50629000	150480000	126760000	53727000	54304000	34507000	0
P84104	P84104	Serine/arginine-rich splicing factor 3	Srsf3	6	5	5	35.4	19.329	0	19.64	1559700000	44	83599000	101290000	0	98886000	147570000	135690000	60417000	60458000	0	0	0	0	128160000	90534000	0	105430000	0	0	0	0	143290000	144660000
P84228	P84228	Histone H3.2	Hist1h3b	2	1	1	30.1	15.388	0.0069429	2.7598	40153000	7	0	0	0	0	15805000	6975900	0	0	0	0	0	0	0	0	0	5852300	0	0	0	0	0	0
P85094	P85094	Isochorismatase domain-containing protein 2A, mitochondrial	Isoc2a	5	5	5	49.5	22.417	0	30.05	938290000	21	33691000	37764000	0	59534000	43996000	92478000	51087000	76803000	0	0	32136000	25623000	113040000	57509000	0	0	0	0	0	0	39654000	0
P85442	P85442	Transcription cofactor vestigial-like protein 3	Vgll3	1	1	1	4.9	35.998	0.0025023	3.5748	47307000	1	0	0	0	0	0	0	0	0	0	0	0	0	0	0	0	0	0	0	0	0	0	9011600
P97287	P97287	Induced myeloid leukemia cell differentiation protein Mcl-1 homolog	Mcl1	10	10	10	45.9	35.217	0	103.63	3607200000	188	146000000	115510000	40827000	154880000	187660000	124840000	200030000	252050000	94378000	115660000	193760000	196200000	262210000	115710000	106120000	114720000	93008000	138440000	52524000	249720000	201100000	174800000
P97298	P97298	Pigment epithelium-derived factor	Serpinf1	1	1	1	7.2	46.233	0	15.923	167580000	14	0	0	0	0	0	0	0	0	0	0	0	0	0	0	0	0	0	0	0	0	0	4511200
P97299	P97299	Secreted frizzled-related protein 2	Sfrp2	9	9	9	45.4	33.469	0	43.267	1303300000	34	0	0	0	92271000	257850000	84776000	0	0	0	0	0	0	0	0	0	0	206730000	191190000	340620000	0	0	0
P97300	P97300	Neuroplastin	Nptn	11	11	11	23.2	44.373	0	189.43	39503000000	495	1770400000	1719700000	2045800000	1582200000	1248300000	1744500000	2192100000	1372700000	1791600000	1756300000	1678000000	2074400000	1705000000	1412600000	2152300000	1881600000	1328900000	1299400000	1274400000	1843600000	1777700000	2241200000
P97310	P97310	DNA replication licensing factor MCM2	Mcm2	23	23	23	36.1	102.08	0	185.06	2195700000	50	9953000	0	0	19208000	13766000	9966600	0	0	0	0	22490000	35226000	94149000	31015000	15211000	28698000	0	0	0	215000000	689360000	600320000
P97311	P97311	DNA replication licensing factor MCM6	Mcm6	23	23	23	37.5	92.866	0	86.079	1817300000	59	10350000	0	23078000	5599200	8753900	0	0	0	0	0	24981000	46922000	69575000	32466000	28078000	38869000	15183000	25249000	34964000	192540000	421770000	566390000
P97314	P97314	Cysteine and glycine-rich protein 2	Csrp2	7	7	7	50.8	20.926	0	121.32	2986500000	104	50028000	65226000	40847000	278560000	134790000	109250000	42024000	19518000	86729000	78979000	80180000	123570000	105180000	139560000	53438000	109710000	231190000	156090000	283710000	323160000	161700000	246890000
P97315	P97315	Cysteine and glycine-rich protein 1	Csrp1	10	10	10	56	20.583	0	186.85	8139300000	166	123700000	0	32869000	377270000	294050000	181010000	766650000	716770000	363300000	550700000	170360000	220720000	312910000	186060000	47122000	139530000	283330000	214350000	451420000	576480000	768360000	950110000
P97325	P97325	CMP-N-acetylneuraminate-beta-1,4-galactoside alpha-2,3-sialyltransferase	St3gal3	3	3	3	5.3	42.131	0.0044228	3.0431	203280000	3	0	0	0	0	0	0	0	0	0	0	0	0	0	0	0	0	0	80117000	0	0	0	0
P97333	P97333	Neuropilin-1	Nrp1	30	30	30	54	103	0	323.31	16973000000	466	120550000	90871000	121840000	722520000	628080000	1071200000	1488200000	1338800000	1463000000	1850200000	1591800000	1682800000	919790000	88405000	185920000	165480000	579410000	843080000	378810000	393660000	502270000	452910000
P97346	P97346	Nucleoredoxin	Nxn	6	6	6	23.2	48.343	0	25.523	736620000	30	29152000	28070000	0	36853000	39602000	0	0	0	0	0	0	0	29831000	0	0	0	0	58074000	43849000	41828000	56415000	59885000
P97348	P97348	Rho-related GTP-binding protein RhoD	Rhod	3	3	3	20.5	23.562	0.00027663	9.2839	242610000	8	0	0	0	0	0	0	0	0	0	0	0	0	0	0	0	0	0	0	0	0	0	26853000
P97351	P97351	40S ribosomal protein S3a	Rps3a	15	15	15	54.9	29.885	0	69.225	10987000000	165	385500000	433110000	275690000	478270000	844420000	657160000	369270000	423230000	452780000	395110000	625980000	459120000	443540000	453170000	374750000	496710000	331240000	283890000	248660000	534560000	680130000	605520000
P97360	P97360	Transcription factor ETV6	Etv6	3	3	3	9.9	56.405	0.00071788	4.6121	479970000	9	0	0	0	0	0	0	0	0	0	0	0	0	0	0	0	0	0	0	0	23286000	0	0
P97363	P97363	Serine palmitoyltransferase 2	Sptlc2	28	28	28	61.6	62.981	0	323.31	18164000000	454	682370000	892460000	386460000	716770000	523150000	1093600000	875830000	1114400000	986460000	956750000	1144300000	837330000	1037100000	584200000	741080000	656510000	412600000	596020000	217570000	922470000	854000000	812850000
P97367;P97368	P97367	Homeobox protein Meis2	Meis2	3	3	1	10.9	51.727	0.00027278	8.7506	34696000	8	0	0	0	0	0	0	0	0	0	0	1852500	0	0	0	0	0	0	0	0	0	7967400	0
P97370	P97370	Sodium/potassium-transporting ATPase subunit beta-3	Atp1b3	18	18	18	54	31.775	0	285.92	47205000000	737	2533800000	2609400000	1762200000	1441000000	1431600000	1359800000	2458900000	2453400000	1821500000	2265700000	1959900000	2261100000	2467500000	2104200000	2542200000	2770900000	632570000	782080000	333340000	2163600000	2601800000	2843400000
P97372	P97372	Proteasome activator complex subunit 2	Psme2	5	5	5	34.3	27.057	0.0002592	6.9498	139980000	6	0	0	0	0	0	0	0	0	0	0	0	0	0	0	0	0	0	0	0	0	41379000	41543000
P97376	P97376	Protein FRG1	Frg1	3	3	3	15.9	29.127	0	10.05	184000000	8	30668000	29382000	0	0	0	33787000	0	0	0	0	0	0	0	0	0	0	0	0	0	0	0	0
P97377;Q80YP0	P97377	Cyclin-dependent kinase 2	Cdk2	9	7	7	37.3	38.978	0	29.901	696260000	23	0	0	0	34905000	0	0	0	0	0	0	0	48744000	39614000	0	53267000	0	0	0	0	73137000	90681000	88345000
P97379	P97379	Ras GTPase-activating protein-binding protein 2	G3bp2	8	6	6	19.5	54.087	0	22.407	2063700000	45	102040000	89201000	135660000	71182000	96847000	77071000	67156000	106570000	74365000	100460000	87672000	96533000	153250000	85822000	48521000	69014000	80760000	0	65193000	104730000	118650000	127460000
P97384	P97384	Annexin A11	Anxa11	12	12	12	28	54.079	0	34.247	2219800000	43	62970000	78580000	0	90694000	182090000	61941000	105690000	178430000	104090000	129440000	0	0	67647000	42153000	0	67963000	54834000	58056000	78792000	76697000	227270000	150730000
P97390	P97390	Vacuolar protein sorting-associated protein 45	Vps45	11	11	11	22.6	65.052	0	34.892	1156400000	44	54622000	39443000	0	45336000	64647000	88064000	76847000	89141000	38956000	56829000	37691000	31479000	65026000	55385000	46463000	46224000	0	49864000	0	77661000	45936000	40604000
P97429	P97429	Annexin A4	Anxa4	16	15	15	56.4	35.915	0	323.31	10178000000	209	394400000	537920000	163240000	1029700000	1154500000	439720000	208030000	265980000	252480000	316720000	143060000	152590000	222890000	522770000	305560000	552440000	510300000	423490000	684240000	240910000	682630000	454380000
P97432	P97432	Next to BRCA1 gene 1 protein	Nbr1	8	8	8	13.5	109.96	0	28.657	908390000	21	0	0	0	0	75554000	0	0	49782000	96669000	62839000	114460000	123620000	0	0	0	0	0	0	0	0	0	0
P97434	P97434	Myosin phosphatase Rho-interacting protein	Mprip	7	7	7	11	116.41	0	18.503	772350000	19	0	0	0	34194000	0	40092000	40738000	36718000	0	0	0	0	46608000	58837000	0	0	0	0	0	0	52975000	49458000
P97447	P97447	Four and a half LIM domains protein 1	Fhl1	11	11	11	55.7	31.888	0	110.86	3493100000	127	0	0	0	208440000	173800000	136810000	345140000	316160000	360670000	524460000	132770000	120640000	100590000	0	0	0	235150000	211380000	276380000	155050000	132200000	186220000
P97449	P97449	Aminopeptidase N	Anpep	28	28	28	37.5	109.65	0	323.31	4247900000	227	0	0	0	283640000	378880000	163110000	132830000	149790000	434580000	449990000	29655000	23645000	333260000	17304000	0	0	284130000	233330000	381720000	92382000	355920000	343010000
P97452	P97452	Ribosome biogenesis protein BOP1	Bop1	11	11	11	26.1	82.545	0	45.53	1087600000	38	60605000	65640000	49983000	33223000	69350000	114680000	0	28299000	64942000	0	242190000	113720000	0	42503000	0	21115000	66891000	0	40893000	0	36680000	0
P97461	P97461	40S ribosomal protein S5;40S ribosomal protein S5, N-terminally processed	Rps5	12	12	12	56.9	22.889	0	123.68	9682800000	220	268290000	315720000	725810000	329530000	356280000	351450000	444410000	451780000	374730000	328190000	524190000	373060000	464200000	340810000	416100000	384610000	441700000	410920000	240000000	398420000	499020000	532890000
P97464	P97464	Exostosin-1	Ext1	3	3	2	4.4	86.307	0.00072115	4.7215	238750000	15	21567000	0	0	26318000	0	0	23604000	19653000	0	0	0	0	0	0	0	0	0	0	0	0	0	0
P97465	P97465	Docking protein 1	Dok1	3	3	3	13.5	52.451	0.00027996	9.6821	34573000	4	0	0	0	0	0	0	0	0	0	0	0	0	0	0	0	0	0	0	0	0	0	9030000
P97467	P97467	Peptidyl-glycine alpha-amidating monooxygenase;Peptidylglycine alpha-hydroxylating monooxygenase;Peptidyl-alpha-hydroxyglycine alpha-amidating lyase	Pam	11	11	11	16.4	108.96	0	19.875	859440000	24	50717000	53241000	38680000	30194000	30586000	30853000	34018000	36636000	68589000	56423000	0	0	0	60373000	39799000	36196000	75106000	105740000	0	0	42072000	0
P97468	P97468	Chemokine-like receptor 1	Cmklr1	2	2	2	7.8	41.814	0	82.038	495930000	6	0	0	0	0	0	0	225910000	216860000	0	0	0	0	0	0	0	0	0	0	0	0	0	0
P97478	P97478	5-demethoxyubiquinone hydroxylase, mitochondrial	Coq7	6	6	6	52.5	24.041	0	39.764	521700000	17	56528000	61845000	43630000	0	0	0	0	0	0	0	0	0	43404000	0	45837000	48387000	36716000	0	0	0	0	0
P97480	P97480	Eyes absent homolog 3	Eya3	3	3	3	9.8	55.973	0	10.436	36651000	8	0	0	0	0	0	0	0	0	0	0	0	0	0	0	0	0	0	0	0	0	6688400	0
P97493	P97493	Thioredoxin, mitochondrial	Txn2	3	3	3	22.3	18.255	0	33.411	901780000	40	0	40397000	0	101910000	0	0	0	0	17041000	0	0	0	109760000	75491000	84877000	64403000	62617000	0	0	0	0	0
P97496	P97496	SWI/SNF complex subunit SMARCC1	Smarcc1	10	10	7	15.7	122.89	0	33.676	960670000	43	65296000	63719000	0	37307000	40973000	45242000	17494000	34632000	25942000	21859000	78003000	33131000	54513000	30243000	29104000	24650000	38126000	0	0	74996000	69035000	51223000
P97742	P97742	Carnitine O-palmitoyltransferase 1, liver isoform	Cpt1a	23	23	21	40.1	88.25	0	128.15	9039300000	250	480590000	604570000	175460000	205540000	171500000	269300000	474330000	457710000	588120000	410480000	207550000	224500000	546710000	653030000	478520000	525820000	140210000	257320000	56070000	257170000	630130000	633520000
P97765	P97765	WW domain-binding protein 2	Wbp2	3	3	3	13	28.032	0.00027747	9.3969	225460000	24	7616800	8421000	0	0	15425000	0	11478000	13447000	8681900	13613000	0	0	13912000	14827000	0	7106100	0	0	0	11515000	18930000	19112000
P97772	P97772	Metabotropic glutamate receptor 1	Grm1	2	2	2	0.7	133.21	0.00024746	5.4281	740780000	53	19422000	27757000	0	25400000	0	59764000	17664000	22335000	15335000	0	142990000	89420000	29244000	14921000	17340000	20177000	30855000	53838000	0	45202000	27077000	0
P97785	P97785	GDNF family receptor alpha-1	Gfra1	2	2	2	6.6	51.752	0.00024789	5.473	91567000	3	0	0	0	0	0	0	32249000	0	0	0	0	0	0	0	0	0	0	0	0	0	0	0
P97789	P97789	5-3 exoribonuclease 1	Xrn1	2	2	2	3.4	194.31	0.0037862	3.1339	30855000	2	0	0	0	0	0	0	0	0	0	0	0	0	0	0	0	0	0	0	0	0	0	8534700
P97792	P97792	Coxsackievirus and adenovirus receptor homolog	Cxadr	19	19	19	63.6	39.947	0	176.78	17114000000	178	9806100	0	2811900	43939000	68192000	40569000	5977900	0	8188300	13236000	532480000	1206300000	1019700000	0	8010200	0	4727400	4393700	3655600	963250000	5865400000	4362300000
P97797	P97797	Tyrosine-protein phosphatase non-receptor type substrate 1	Sirpa	7	7	7	21.2	56.424	0	61.114	3393800000	101	318240000	270390000	150260000	247290000	304550000	200780000	140550000	85080000	39139000	0	0	0	53801000	165030000	231750000	306540000	78032000	105690000	0	60765000	131840000	130940000
P97798	P97798	Neogenin	Neo1	16	16	16	15.4	163.16	0	50.307	1139000000	38	99958000	92746000	79680000	0	73894000	78057000	54080000	67720000	75592000	60730000	87129000	107850000	32473000	65734000	59319000	66511000	0	0	0	0	0	0
P97807	P97807	Fumarate hydratase, mitochondrial	Fh	27	27	27	67.3	54.356	0	323.31	50801000000	1138	1865300000	1745600000	2472000000	2458500000	2675100000	2192400000	1888100000	1623700000	1649000000	1472100000	1861000000	2219700000	1924900000	1633400000	1568200000	1297000000	4720500000	3427400000	7920400000	1232300000	891770000	1009800000
P97817	P97817	Cerebellar degeneration-related protein 2	Cdr2	1	1	1	5.7	52.09	0.00025	5.7482	16747000	6	0	0	0	0	0	0	0	0	0	0	0	0	0	0	0	0	0	0	0	0	0	3755900
P97820	P97820	Mitogen-activated protein kinase kinase kinase kinase 4	Map4k4	3	3	2	4.5	140.6	0.002291	3.6897	125130000	17	0	0	0	6210700	7784100	0	0	0	16063000	11433000	19619000	0	0	0	5104500	0	0	0	0	0	0	0
P97823	P97823	Acyl-protein thioesterase 1	Lypla1	6	6	6	47	24.687	0	45.861	3921700000	40	0	0	91548000	0	0	250290000	155700000	222810000	561140000	119070000	0	62896000	0	79132000	86955000	118410000	179590000	146540000	263960000	0	0	0
P97825	P97825	Hematological and neurological expressed 1 protein;Hematological and neurological expressed 1 protein, N-terminally processed	Hn1	1	1	1	11.7	16.08	0.0055066	2.9816	58756000	2	0	0	0	0	0	0	0	0	0	0	0	0	0	0	0	0	0	0	0	0	0	16774000
P97855	P97855	Ras GTPase-activating protein-binding protein 1	G3bp1	14	14	12	43.4	51.828	0	95.961	6078900000	163	374200000	257320000	478720000	257420000	404100000	284640000	174420000	237520000	231320000	206830000	265210000	236470000	397300000	220840000	253280000	246930000	191950000	133770000	243570000	317210000	284880000	272020000
P97857	P97857	A disintegrin and metalloproteinase with thrombospondin motifs 1	Adamts1	2	2	2	4.4	105.8	0.0065531	2.8488	28653000	4	0	0	0	0	0	0	13418000	0	13176000	0	0	0	0	0	0	0	0	0	0	0	0	0
P97858	P97858	Solute carrier family 35 member B1	Slc35b1	4	4	4	18.9	35.882	0	13.13	1724800000	38	44549000	54042000	27296000	142710000	56151000	85368000	123430000	193020000	47902000	65534000	141940000	0	92534000	42553000	63878000	29043000	0	61014000	0	33341000	60313000	35263000
P97868	P97868	E3 ubiquitin-protein ligase RBBP6	Rbbp6	4	4	4	2.7	199.59	0.0061323	2.8995	114900000	5	0	0	19439000	0	0	0	0	0	0	0	15948000	17276000	0	0	0	0	0	0	0	12171000	0	0
P97872	P97872	Dimethylaniline monooxygenase [N-oxide-forming] 5	Fmo5	2	2	2	4.1	60	0.00072012	4.6877	148390000	2	0	0	0	0	0	0	0	0	0	0	0	0	0	0	0	0	0	0	0	0	0	5991700
P97873	P97873	Lysyl oxidase homolog 1	Loxl1	8	8	8	18.6	66.506	0	23.53	1442000000	38	0	72609000	0	0	0	0	69891000	0	186690000	140030000	46598000	50444000	111850000	0	0	0	56394000	66538000	107400000	136050000	68430000	84174000
P97930	P97930	Thymidylate kinase	Dtymk	14	14	14	65.6	23.914	0	29.17	1900400000	58	19726000	19996000	33274000	153340000	228140000	106140000	53337000	54689000	55646000	52649000	62820000	27877000	43825000	27076000	23251000	28574000	225760000	95833000	567400000	48072000	54811000	52754000
P97946	P97946	Vascular endothelial growth factor D	Figf	5	5	5	19.3	40.908	0	15.656	101390000	9	0	0	15090000	15660000	19711000	11343000	0	0	0	0	0	0	0	0	0	0	18050000	0	44645000	0	0	0
P98078	P98078	Disabled homolog 2	Dab2	14	14	14	32.5	82.311	0	54.749	1851200000	70	166940000	84795000	359350000	23184000	40601000	48946000	0	0	0	23879000	96459000	168360000	119640000	52364000	39011000	53629000	36504000	36786000	43510000	200670000	108520000	73655000
P98083;Q61120;Q8BMC3	P98083	SHC-transforming protein 1	Shc1	8	8	8	23.1	62.607	0	29.659	912490000	31	34451000	30483000	0	83069000	110600000	68796000	50023000	61524000	41327000	0	34347000	19878000	34804000	35000000	0	30869000	46117000	62551000	40122000	0	0	43494000
P98156	P98156	Very low-density lipoprotein receptor	Vldlr	29	29	29	40.8	96.372	0	290.66	3244400000	138	699560000	425130000	408730000	10823000	70507000	51261000	105190000	121760000	37585000	22521000	58475000	26949000	0	344550000	256290000	443130000	13381000	16391000	13678000	42276000	6737400	0
P98192	P98192	Dihydroxyacetone phosphate acyltransferase	Gnpat	32	32	32	50	76.869	0	201.61	8978900000	280	402880000	555400000	295440000	385030000	229240000	373130000	308270000	273180000	238650000	259540000	371800000	344790000	492950000	528870000	517180000	542740000	229860000	430050000	121630000	497150000	464250000	441450000
P98195	P98195	Probable phospholipid-transporting ATPase IIB	Atp9b	15	15	12	18	129.02	0	73.051	2800100000	65	141760000	168580000	38251000	119410000	94931000	114510000	248180000	235270000	141930000	166350000	89301000	92048000	101120000	138350000	112370000	126400000	78242000	110340000	0	113380000	117340000	112790000
P98197	P98197	Probable phospholipid-transporting ATPase IH	Atp11a	29	29	27	31.8	135.5	0	151.94	5219800000	162	126910000	137770000	38087000	108100000	27391000	107440000	574190000	410910000	765510000	848420000	194310000	210630000	169860000	234350000	130560000	161210000	10113000	153890000	0	340310000	168890000	155930000
P98199	P98199	Phospholipid-transporting ATPase ID	Atp8b2	4	4	4	4.8	136.97	0.0002798	9.6702	477310000	11	33433000	25950000	0	0	0	24341000	67574000	85833000	0	0	0	0	18863000	30899000	0	0	0	0	0	0	20862000	0
P98203	P98203	Armadillo repeat protein deleted in velo-cardio-facial syndrome homolog	Arvcf	11	11	11	19.4	105.06	0	78.506	373470000	18	0	0	0	0	17969000	21500000	0	39768000	0	0	0	0	40288000	0	0	0	0	0	0	0	121730000	37039000
P99024	P99024	Tubulin beta-5 chain	Tubb5	27	6	5	78.8	49.67	0	323.31	81328000000	700	2109800000	2496200000	1906700000	3187400000	4744300000	2719800000	2840900000	2959700000	1742500000	2105200000	2147100000	2229500000	4043500000	3574100000	3386500000	3684600000	2847300000	2114100000	3940400000	3826100000	5896600000	8287800000
P99026	P99026	Proteasome subunit beta type-4	Psmb4	4	4	4	24.6	29.116	0	11.473	384740000	10	26327000	0	0	30042000	0	0	0	0	0	0	0	0	0	0	0	0	0	0	0	18815000	38245000	40117000
P99027	P99027	60S acidic ribosomal protein P2	Rplp2	4	4	4	62.6	11.651	0	23.743	735050000	23	0	0	57131000	34373000	175070000	35343000	0	0	53397000	0	0	0	40127000	0	0	0	0	0	0	0	88768000	80744000
P99028	P99028	Cytochrome b-c1 complex subunit 6, mitochondrial	Uqcrh	2	2	2	30.3	10.435	0	25.19	802530000	18	12718000	0	42416000	0	23143000	23237000	0	0	0	0	0	15365000	0	0	0	0	190740000	20499000	205630000	0	0	0
P99029	P99029	Peroxiredoxin-5, mitochondrial	Prdx5	13	13	13	57.6	21.897	0	159.78	12224000000	247	761920000	845140000	666190000	353400000	546590000	246530000	375630000	383350000	313470000	230900000	167990000	126070000	719370000	1600700000	763000000	801400000	381110000	212970000	468140000	197120000	560240000	494130000
Q00262	Q00262	Syntaxin-2	Stx2	5	5	5	26.6	33.177	0	26.739	622550000	20	0	13519000	0	35187000	65141000	0	50937000	49970000	0	27936000	29337000	0	56026000	22724000	0	0	0	0	0	37167000	74759000	25133000
Q00422	Q00422	GA-binding protein alpha chain	Gabpa	4	4	4	13.4	51.344	0	14.442	266790000	16	0	0	0	0	0	0	0	0	0	0	0	0	0	0	0	0	0	0	0	57682000	48934000	54636000
Q00493	Q00493	Carboxypeptidase E	Cpe	14	14	14	44.5	53.255	0	78.2	4587400000	90	220870000	215090000	273140000	105120000	108080000	105390000	201770000	223350000	481940000	351810000	343150000	253110000	253670000	210120000	177600000	211840000	0	0	114400000	228290000	155840000	170490000
Q00519	Q00519	Xanthine dehydrogenase/oxidase;Xanthine dehydrogenase;Xanthine oxidase	Xdh	3	3	3	2.4	146.56	0.00025994	7.0711	184550000	6	0	0	0	0	0	0	0	0	0	0	0	0	0	43682000	0	0	0	0	0	0	0	0
Q00560	Q00560	Interleukin-6 receptor subunit beta	Il6st	38	38	38	55	102.45	0	323.31	37524000000	963	543170000	510020000	502290000	2734100000	4595900000	3309300000	792390000	1141400000	1336400000	1138100000	1882800000	2068500000	1449600000	697490000	475850000	516020000	2227500000	2288200000	2134600000	1250300000	2193300000	1976700000
Q00612;REV__P46662	Q00612	Glucose-6-phosphate 1-dehydrogenase X	G6pdx	28	28	21	67.8	59.262	0	297.16	11373000000	356	1045400000	1024400000	632410000	444640000	453050000	510450000	225980000	221060000	271590000	278920000	184050000	293680000	282500000	968580000	740670000	800930000	471460000	570020000	489380000	298080000	307270000	402540000
Q00780	Q00780	Collagen alpha-1(VIII) chain;Vastatin	Col8a1	2	2	2	3.1	73.606	0	12.949	378480000	22	0	0	0	0	0	0	57470000	60839000	41957000	48156000	0	0	0	0	0	0	0	0	0	0	0	0
Q00899	Q00899	Transcriptional repressor protein YY1	Yy1	2	2	2	5.1	44.716	0.00024516	5.148	8457800	6	0	0	0	0	0	0	0	0	0	0	0	0	0	0	0	0	0	0	0	0	0	1411700
Q00915	Q00915	Retinol-binding protein 1	Rbp1	3	3	3	31.9	15.846	0.00025394	6.2699	177680000	9	0	0	0	21331000	25956000	20783000	0	21909000	0	0	0	0	0	0	0	0	0	0	30994000	0	24336000	18281000
Q00993;Q60805	Q00993	Tyrosine-protein kinase receptor UFO	Axl	28	28	28	41.8	98.19	0	124.89	7596400000	190	448380000	359090000	235210000	181090000	193560000	289430000	452910000	393220000	560270000	409300000	460350000	441210000	421610000	336730000	407280000	288800000	0	49483000	0	436910000	376430000	422280000
Q00PI9	Q00PI9	Heterogeneous nuclear ribonucleoprotein U-like protein 2	Hnrnpul2	28	28	28	38.5	84.939	0	300.02	12828000000	371	1187700000	873010000	746010000	434560000	411760000	526200000	551680000	574840000	333740000	318740000	359470000	397890000	653080000	538190000	482840000	492690000	702260000	425920000	683940000	525880000	687800000	631640000
Q01149	Q01149	Collagen alpha-2(I) chain	Col1a2	50	50	50	64.4	129.56	0	323.31	15769000000	581	769160000	558820000	1041000000	1096300000	1308600000	698620000	542490000	791390000	577810000	544350000	350090000	413590000	483790000	666090000	743340000	744810000	1394800000	769780000	2838100000	311610000	284190000	209170000
Q01237	Q01237	3-hydroxy-3-methylglutaryl-coenzyme A reductase	Hmgcr	11	11	11	16.7	97.039	0	28.956	664310000	35	0	0	25842000	32250000	0	59399000	0	37040000	29212000	30212000	69800000	71036000	48525000	0	0	0	56794000	55943000	0	0	35776000	30030000
Q01279;Q61527	Q01279	Epidermal growth factor receptor	Egfr	40	40	39	48	134.85	0	323.31	24753000000	541	1446400000	1264600000	717440000	1046500000	1089300000	1107600000	452250000	299480000	694530000	652940000	944470000	1138600000	1353900000	1324100000	1234100000	1686500000	599860000	675460000	428480000	1083700000	1762600000	1775700000
Q01320	Q01320	DNA topoisomerase 2-alpha	Top2a	8	8	6	6.9	172.79	0	18.305	230180000	11	0	0	0	0	0	0	0	0	0	0	0	0	14930000	0	0	29888000	0	0	0	31566000	45666000	30196000
Q01341	Q01341	Adenylate cyclase type 6	Adcy6	11	11	8	12.5	130.32	0	36.073	949620000	36	47283000	52306000	0	33799000	0	39800000	49119000	44467000	40913000	50593000	41172000	0	54596000	60923000	37361000	55916000	0	0	0	44758000	59845000	46569000
Q01405	Q01405	Protein transport protein Sec23A	Sec23a	13	13	10	25.4	86.161	0	40.968	1275600000	32	0	0	0	82561000	96950000	55972000	80206000	123280000	66037000	72539000	0	0	91320000	94043000	32154000	48415000	50306000	0	0	76050000	77324000	81027000
Q01514	Q01514	Interferon-induced guanylate-binding protein 1	Gbp1	6	4	4	12.9	67.711	0.0013957	4.0427	42706000	2	0	0	0	12134000	0	0	0	0	0	0	0	0	0	0	0	0	0	0	0	0	0	0
Q01705	Q01705	Neurogenic locus notch homolog protein 1;Notch 1 extracellular truncation;Notch 1 intracellular domain	Notch1	2	2	2	0.7	270.83	0.00024552	5.179	88862000	8	0	0	0	0	0	0	0	0	0	0	0	0	0	0	0	0	8155400	0	0	10519000	13766000	0
Q01721	Q01721	Growth arrest-specific protein 1	Gas1	11	11	11	48.1	35.694	0	264.88	9979400000	156	468120000	489350000	363750000	802480000	1015700000	1359600000	118330000	82807000	77574000	100690000	92042000	99674000	370360000	595780000	538730000	393030000	627820000	1107200000	408710000	73854000	182980000	241260000
Q01730	Q01730	Ras suppressor protein 1	Rsu1	9	9	9	46.9	31.55	0	47.563	1333100000	55	42607000	48917000	66243000	58893000	86566000	54980000	55393000	79702000	54018000	47800000	0	21944000	39115000	75137000	41142000	45634000	45830000	0	72286000	64716000	108010000	110590000
Q01768	Q01768	Nucleoside diphosphate kinase B	Nme2	13	13	8	84.2	17.363	0	216.73	33074000000	604	1151500000	1429900000	997270000	1508100000	2101400000	993910000	772610000	1072200000	665040000	911420000	456590000	434930000	1902600000	2844600000	1553700000	1939700000	1023000000	963140000	1660000000	1396500000	2258200000	1696200000
Q01853	Q01853	Transitional endoplasmic reticulum ATPase	Vcp	43	43	43	62.2	89.321	0	323.31	47969000000	896	3266000000	2630100000	3273500000	1930400000	2463000000	1400700000	2338700000	2302700000	1910900000	1722400000	1338600000	1781400000	2088300000	2711500000	1970100000	1842200000	2111000000	1727100000	3626700000	1678200000	1716900000	1886100000
Q01887	Q01887	Tyrosine-protein kinase RYK	Ryk	3	3	3	9.8	66.284	0.00027042	8.474	252740000	6	0	0	0	0	0	0	0	0	0	0	0	0	0	0	0	0	0	0	0	0	21299000	0
Q02013	Q02013	Aquaporin-1	Aqp1	5	5	5	36.8	28.793	0	43.691	1160100000	51	84962000	70586000	0	0	0	0	112000000	225860000	112920000	167330000	0	0	47936000	47145000	51111000	50599000	0	0	0	20949000	49573000	49386000
Q02053	Q02053	Ubiquitin-like modifier-activating enzyme 1	Uba1	43	43	35	58.7	117.81	0	323.31	25400000000	830	862450000	899850000	555220000	922200000	979760000	633030000	832160000	997610000	872660000	977540000	550750000	839130000	974300000	1652400000	1010100000	1407800000	535120000	740770000	568990000	1308300000	2064500000	2708300000
Q02248	Q02248	Catenin beta-1	Ctnnb1	39	39	34	69.3	85.47	0	323.31	45418000000	921	3723700000	3012800000	1660600000	2097500000	1766800000	2507200000	3009400000	3040900000	1893800000	2510400000	1030200000	1230800000	1402300000	2323400000	2268300000	2483400000	1314700000	1884200000	809480000	1098300000	1416100000	1205300000
Q02257	Q02257	Junction plakoglobin	Jup	33	28	28	66.3	81.8	0	297.07	6471000000	252	102490000	123200000	170220000	158120000	86815000	161310000	621310000	533300000	693960000	817030000	343070000	388060000	441010000	85437000	77400000	82057000	156830000	118730000	241710000	359870000	304230000	262230000
Q02788	Q02788	Collagen alpha-2(VI) chain	Col6a2	18	18	18	27.6	110.33	0	79.348	2311100000	41	0	0	0	149680000	237580000	122010000	79425000	123450000	84948000	90048000	0	0	0	0	0	0	156240000	115080000	553000000	0	0	35548000
Q02819	Q02819	Nucleobindin-1	Nucb1	4	4	4	12	53.408	0.00026392	7.5527	179220000	4	0	0	0	0	35947000	0	0	0	0	0	0	0	0	48908000	0	0	0	0	0	0	0	0
Q03137	Q03137	Ephrin type-A receptor 4	Epha4	4	1	1	4.8	109.81	0.0033791	3.3421	27205000	1	0	0	0	0	0	0	0	0	1648000	0	0	0	0	0	0	0	0	0	0	0	0	0
Q03141	Q03141	MAP/microtubule affinity-regulating kinase 3	Mark3	4	4	4	7.8	84.389	0.00024414	5.0992	948360000	4	0	0	0	0	0	0	90374000	0	82910000	71165000	0	0	49880000	0	0	0	0	0	0	0	0	0
Q03145	Q03145	Ephrin type-A receptor 2	Epha2	45	45	42	53.6	108.85	0	323.31	32429000000	613	887890000	752120000	737780000	787400000	415010000	959400000	816780000	1045000000	2390000000	2434100000	3532700000	3535400000	1597400000	537740000	1073500000	1008700000	407490000	576830000	181340000	3247200000	1858600000	1894100000
Q03146	Q03146	Epithelial discoidin domain-containing receptor 1	Ddr1	9	8	8	13.4	101.16	0	18.826	655210000	15	41693000	0	0	0	0	0	0	0	49123000	0	67643000	65809000	0	0	0	0	52014000	47433000	0	75580000	0	0
Q03173	Q03173	Protein enabled homolog	Enah	10	10	10	18.7	85.843	0	38.293	757940000	39	18732000	23786000	47001000	20504000	53754000	26336000	9740000	9559600	19413000	36844000	10738000	0	20517000	24494000	7985600	22152000	157530000	54172000	220820000	31696000	17655000	14374000
Q03265	Q03265	ATP synthase subunit alpha, mitochondrial	Atp5a1	54	54	54	73.4	59.752	0	323.31	1757800000000	8442	80239000000	75262000000	92296000000	67735000000	83934000000	86507000000	75311000000	72515000000	58125000000	57364000000	64053000000	63272000000	81333000000	81342000000	72703000000	71860000000	101870000000	78224000000	125540000000	54168000000	58374000000	55331000000
Q03350;Q05895	Q03350	Thrombospondin-2	Thbs2	26	24	24	30.8	129.88	0	323.31	3072400000	134	581480000	435620000	527830000	0	0	12570000	202110000	63514000	239090000	92384000	0	0	0	412560000	177480000	237950000	0	0	0	0	0	0
Q03963	Q03963	Interferon-induced, double-stranded RNA-activated protein kinase	Eif2ak2	6	6	6	18.3	58.279	0	38.211	555280000	21	0	26777000	0	44385000	81507000	0	0	0	0	0	0	0	0	0	0	0	0	0	0	0	104980000	126240000
Q04207	Q04207	Transcription factor p65	Rela	6	6	6	18.6	60.211	0	23.834	691910000	25	31595000	38863000	0	0	0	0	0	45142000	0	0	0	17287000	52249000	36808000	32641000	46582000	0	0	0	49876000	80281000	108280000
Q04447	Q04447	Creatine kinase B-type	Ckb	8	8	8	38.1	42.713	0	70.763	481570000	19	33545000	0	0	0	0	0	74141000	74812000	190780000	77625000	0	0	0	0	0	28099000	0	0	0	0	0	0
Q04519	Q04519	Sphingomyelin phosphodiesterase	Smpd1	3	3	3	8.5	69.926	0.00094989	4.4131	161300000	2	0	0	0	0	0	0	0	0	0	0	0	0	79767000	0	0	0	0	0	0	0	0	0
Q04690	Q04690	Neurofibromin	Nf1	4	4	4	1.5	319.59	0.00024857	5.5862	132020000	11	0	0	0	0	0	0	0	0	0	0	0	0	0	17336000	0	0	0	0	0	0	0	0
Q04736	Q04736	Tyrosine-protein kinase Yes	Yes1	24	16	13	54	60.629	0	129.47	8278500000	208	424750000	344320000	407390000	238970000	232380000	237700000	241110000	243220000	190660000	316210000	328460000	412770000	514930000	289080000	349070000	364870000	197160000	250940000	202990000	650580000	718790000	607300000
Q04750	Q04750	DNA topoisomerase 1	Top1	3	3	3	4.7	90.875	0.00026103	7.1539	373040000	10	0	19926000	0	0	0	0	0	0	0	0	32306000	34237000	0	0	0	53509000	0	0	0	39959000	0	0
Q04857	Q04857	Collagen alpha-1(VI) chain	Col6a1	24	24	24	37.3	108.49	0	229.2	7410200000	200	105580000	101200000	69467000	697860000	904350000	411680000	271690000	691030000	217940000	191770000	87423000	178140000	309180000	185420000	69932000	79676000	674100000	551500000	1208000000	148180000	171560000	156710000
Q04863	Q04863	Transcription factor RelB	Relb	3	3	3	7.5	60.305	0.00025006	5.7489	42870000	4	0	0	0	0	0	0	0	0	0	0	0	0	0	0	0	0	0	0	0	8186400	0	0
Q05186	Q05186	Reticulocalbin-1	Rcn1	19	19	19	63.1	38.113	0	323.31	31495000000	425	1081800000	1525200000	1521000000	2491300000	2529500000	1205600000	1491000000	1481100000	1274900000	1362000000	347900000	548350000	806480000	1719300000	1135300000	1434700000	2086100000	1413000000	3432100000	583990000	864070000	1284700000
Q05769	Q05769	Prostaglandin G/H synthase 2	Ptgs2	38	38	37	73.2	69.012	0	323.31	103860000000	1021	18026000000	17789000000	9908700000	364090000	124930000	208310000	1109600000	567140000	3930900000	2907900000	2009900000	1580600000	638840000	9477600000	11502000000	14340000000	79878000	107040000	9612800	1587800000	1333700000	1355200000
Q05793	Q05793	Basement membrane-specific heparan sulfate proteoglycan core protein;Endorepellin;LG3 peptide	Hspg2	64	64	64	25.9	398.29	0	240.82	6994900000	220	100540000	158750000	25501000	302140000	459530000	359750000	204650000	228210000	430030000	202640000	263070000	276020000	289840000	131540000	159740000	356370000	626670000	358940000	1012000000	232350000	358860000	425930000
Q05816	Q05816	Fatty acid-binding protein, epidermal	Fabp5	12	12	12	77.8	15.137	0	287.33	12482000000	255	204200000	238450000	287770000	927790000	978140000	618130000	486650000	546380000	170950000	188500000	288500000	342850000	349180000	453150000	329550000	406580000	1013300000	824740000	1268100000	547180000	859460000	764750000
Q05909	Q05909	Receptor-type tyrosine-protein phosphatase gamma	Ptprg	11	11	11	13.7	161.24	0	57.824	970850000	33	62402000	53443000	44565000	34275000	44147000	44371000	75830000	48847000	38460000	52540000	0	46639000	34930000	36212000	54418000	55446000	0	0	0	35570000	38898000	43212000
Q05920	Q05920	Pyruvate carboxylase, mitochondrial	Pc	42	42	42	46.4	129.68	0	323.31	29382000000	552	1710400000	1458500000	1259100000	1184700000	1414500000	1193600000	888630000	1161400000	689350000	534780000	1172400000	1782100000	1617100000	1878800000	1393900000	1209100000	1202300000	1097200000	1472500000	1093200000	1315800000	1602400000
Q05A36	Q05A36	RNA-binding E3 ubiquitin-protein ligase MEX3C	Mex3c	1	1	1	2.3	68.573	0.0011773	4.2548	0	1	0	0	0	0	0	0	0	0	0	0	0	0	0	0	0	0	0	0	0	0	0	0
Q05D44	Q05D44	Eukaryotic translation initiation factor 5B	Eif5b	4	4	4	6.1	137.61	0	34.131	803100000	22	54652000	44573000	0	29549000	34830000	48522000	34296000	0	0	0	35414000	0	29930000	0	0	0	27829000	0	0	28737000	40930000	33651000
Q06180	Q06180	Tyrosine-protein phosphatase non-receptor type 2	Ptpn2	11	11	11	29.3	47.36	0	31.145	2106600000	43	66312000	93030000	0	102450000	56289000	99838000	59581000	73102000	86182000	78376000	134220000	147530000	71870000	93145000	118220000	79974000	58581000	89045000	50606000	148960000	78434000	87332000
Q06185	Q06185	ATP synthase subunit e, mitochondrial	Atp5i	7	7	7	67.6	8.2355	0	62.26	33477000000	271	1504500000	1648800000	2025900000	1212200000	1727600000	1365000000	1673900000	1499600000	1151400000	1090400000	817900000	1049100000	1775400000	1661600000	1324900000	1387500000	1638600000	1354100000	2434700000	1302700000	1230000000	1281000000
Q06335	Q06335	Amyloid-like protein 2	Aplp2	16	15	15	28.6	80.466	0	146.59	6128100000	188	164790000	142890000	179230000	244110000	342240000	350650000	237990000	215180000	240580000	261110000	451980000	437420000	373660000	194640000	117630000	126650000	160430000	139350000	189340000	435080000	385330000	335840000
Q06890	Q06890	Clusterin;Clusterin beta chain;Clusterin alpha chain	Clu	2	2	2	5.4	51.655	0.0035754	3.21	22272000	0	0	0	0	0	0	0	0	0	0	0	0	0	0	0	0	0	0	0	26807000	0	0	0
Q07076	Q07076	Annexin A7	Anxa7	14	14	14	31.5	49.925	0	87.845	4412200000	94	97077000	170030000	68027000	345390000	316160000	159030000	327870000	284570000	264440000	223200000	53659000	62185000	84777000	128430000	107830000	178570000	131390000	114110000	187110000	121930000	302910000	423050000
Q07079	Q07079	Insulin-like growth factor-binding protein 5	Igfbp5	1	1	1	6.6	30.372	0	10.208	6137600	1	0	0	0	0	0	0	6078300	0	0	0	0	0	0	0	0	0	0	0	0	0	0	0
Q07113	Q07113	Cation-independent mannose-6-phosphate receptor	Igf2r	98	98	98	52.8	273.81	0	323.31	65543000000	1288	1775400000	1655900000	1965000000	1529400000	2642500000	2141600000	5682700000	4575300000	5688500000	6658900000	2873400000	2972900000	3422100000	1710300000	1927800000	1994700000	2048100000	2103400000	1685600000	3340500000	2942500000	2702800000
Q07235	Q07235	Glia-derived nexin	Serpine2	16	16	16	45.3	44.207	0	53.243	2350500000	66	490410000	358440000	32076000	176430000	414920000	95213000	0	0	0	0	0	0	0	341490000	63842000	124400000	32752000	29337000	26220000	0	0	0
Q07417	Q07417	Short-chain specific acyl-CoA dehydrogenase, mitochondrial	Acads	24	24	24	66	44.889	0	323.31	51929000000	731	1390600000	1528000000	1089700000	2304100000	2641000000	2357000000	2090100000	2105800000	2646700000	2251000000	2245400000	2733300000	2982100000	1965600000	1493700000	1680300000	2808600000	2664600000	2831300000	2240400000	2715400000	3118000000
Q07646	Q07646	Mesoderm-specific transcript protein	Mest	4	4	4	16.1	38.907	0	12.457	181490000	8	0	0	0	32583000	16058000	0	0	0	0	25830000	0	0	24957000	0	0	0	0	38295000	0	0	0	0
Q07797	Q07797	Galectin-3-binding protein	Lgals3bp	11	11	11	30.2	64.49	0	136.41	1160300000	45	70977000	0	0	247060000	222180000	117840000	44995000	63359000	39624000	35000000	0	0	28607000	0	0	0	48093000	88101000	111320000	0	18139000	20164000
Q07813	Q07813	Apoptosis regulator BAX	Bax	5	5	5	40.6	21.394	0	30.869	777480000	35	0	24893000	0	19809000	0	0	53444000	59582000	66967000	58551000	0	0	46033000	51886000	38080000	46851000	0	0	0	47961000	70097000	62432000
Q07832	Q07832	Serine/threonine-protein kinase PLK1	Plk1	2	2	2	4.3	68.3	0.00027832	9.488	43278000	2	0	0	0	0	0	0	0	0	0	0	0	0	9343600	0	0	0	0	0	0	0	0	0
Q08048	Q08048	Hepatocyte growth factor;Hepatocyte growth factor alpha chain;Hepatocyte growth factor beta chain	Hgf	3	3	3	5.5	82.944	0.00025458	6.362	13763000	3	0	0	0	0	12505000	0	0	0	0	0	0	0	0	0	0	0	0	0	0	0	0	0
Q08091	Q08091	Calponin-1	Cnn1	21	20	20	79.8	33.355	0	323.31	43033000000	584	769200000	890050000	1892000000	4296100000	2863800000	2027700000	1146100000	1077000000	2870200000	2031800000	856420000	1042600000	1240600000	1051700000	1220300000	1594200000	3667600000	3215100000	3953800000	1993900000	1484000000	1606600000
Q08093	Q08093	Calponin-2	Cnn2	16	15	15	72.8	33.155	0	323.31	16993000000	249	342010000	272820000	1685700000	912720000	793610000	778550000	645270000	599540000	495390000	701480000	403260000	451930000	589560000	614520000	647480000	775970000	826860000	510790000	1584400000	799720000	1186200000	1364900000
Q08288	Q08288	Cell growth-regulating nucleolar protein	Lyar	5	5	5	14.7	43.735	0	13.469	205300000	28	17813000	18013000	22900000	0	12961000	11525000	0	0	0	0	33365000	19268000	0	0	13901000	17714000	0	0	0	0	0	0
Q08509	Q08509	Epidermal growth factor receptor kinase substrate 8	Eps8	10	10	10	18.5	91.736	0	31.5	341160000	16	74392000	64908000	66112000	0	0	0	0	0	0	45269000	0	0	0	0	48289000	0	0	0	0	0	0	0
Q08761	Q08761	Vitamin K-dependent protein S	Pros1	6	6	6	9.8	74.934	0	21.716	379000000	17	22316000	19945000	0	87219000	51553000	62238000	0	0	20131000	0	0	0	0	0	0	0	0	0	0	0	0	0
Q08879	Q08879	Fibulin-1	Fbln1	6	3	3	12.2	78.032	0.00026911	8.27	115470000	14	0	0	0	14558000	22941000	0	0	0	0	0	0	0	0	0	0	0	20826000	0	31294000	0	0	0
Q08943	Q08943	FACT complex subunit SSRP1	Ssrp1	10	10	10	21.8	80.859	0	34.307	846350000	26	57573000	48203000	0	0	0	0	0	43951000	36667000	41106000	76302000	102770000	71000000	42903000	0	49835000	0	0	0	46332000	56573000	56812000
Q09143	Q09143	High affinity cationic amino acid transporter 1	Slc7a1	10	10	10	25.6	67.091	0	130.2	8151400000	225	511040000	409510000	228000000	341110000	312340000	355670000	495710000	465610000	275550000	285350000	446350000	585710000	335310000	265040000	340390000	430110000	80090000	97114000	127630000	416550000	268500000	229990000
Q09163	Q09163	Protein delta homolog 1;Fetal antigen 1	Dlk1	6	6	6	16.1	41.32	0	32.885	500150000	24	0	0	53620000	43822000	22964000	29014000	0	0	33292000	0	0	31722000	0	0	64699000	30650000	52075000	74025000	72552000	0	0	0
Q09200	Q09200	Beta-1,4 N-acetylgalactosaminyltransferase 1	B4galnt1	6	6	6	11.4	59.211	0	10.718	346670000	8	0	0	0	0	0	0	45488000	33211000	44638000	0	27604000	0	31233000	0	0	0	0	0	0	0	0	0
Q0GNC1	Q0GNC1	Inverted formin-2	Inf2	42	42	42	45.1	138.56	0	323.31	44182000000	1013	2445300000	2187600000	1547500000	948660000	714980000	1018100000	2100400000	2739800000	3212000000	3327100000	2110800000	2671500000	1940000000	1353500000	2050800000	2025300000	614450000	790880000	270410000	2734300000	2241100000	2031200000
Q0KL02	Q0KL02	Triple functional domain protein	Trio	3	3	3	1.7	347.86	0.0057181	2.9666	1218500000	19	0	147940000	0	0	0	0	0	0	0	0	0	66018000	0	77719000	92450000	79997000	0	0	0	0	0	0
Q0P5V9	Q0P5V9	Solute carrier family 45 member 4	Slc45a4	2	2	2	5.7	85.764	0.00025278	6.0692	110200000	2	0	0	0	0	0	0	0	0	0	0	0	0	0	0	0	0	0	10664000	0	0	0	0
Q0P678	Q0P678	Zinc finger CCCH domain-containing protein 18	Zc3h18	8	8	8	15.4	105.69	0	25.071	724130000	28	49557000	61957000	39798000	28419000	30600000	43970000	23046000	16372000	24435000	0	43056000	32753000	34008000	32872000	37297000	33842000	40737000	0	0	37892000	28545000	21442000
Q11011	Q11011	Puromycin-sensitive aminopeptidase	Npepps	19	19	19	27.9	103.32	0	61.423	5286900000	135	210100000	234390000	52077000	276810000	203050000	175690000	259180000	277420000	267580000	195400000	142660000	199290000	218610000	266830000	248570000	273220000	144520000	162120000	48344000	198270000	351530000	341310000
Q11204	Q11204	CMP-N-acetylneuraminate-beta-galactosamide-alpha-2,3-sialyltransferase 2	St3gal2	8	8	8	28.3	40.129	0	55.804	870170000	36	0	33539000	64089000	0	0	31101000	65830000	49847000	56723000	46304000	60807000	47767000	37159000	0	50378000	42234000	85873000	53035000	0	81408000	0	0
Q149L6	Q149L6	DnaJ homolog subfamily B member 14	Dnajb14	6	6	6	19.8	42.325	0	13.123	216740000	22	0	0	0	0	0	14892000	13025000	0	27271000	22020000	23983000	21302000	0	0	24126000	0	0	0	0	23503000	0	0
Q14AI6	Q14AI6	RNA pseudouridylate synthase domain-containing protein 3	Rpusd3	2	2	2	9	38.076	0.00024894	5.6356	91034000	3	0	0	0	0	0	0	0	0	0	0	0	0	0	0	0	11257000	0	0	0	0	0	0
Q14C51	Q14C51	Pentatricopeptide repeat domain-containing protein 3, mitochondrial	Ptcd3	23	23	23	45.7	77.795	0	193.8	6633300000	215	551290000	506130000	361790000	330350000	240030000	305420000	137530000	203740000	179070000	158480000	393790000	348540000	272100000	407080000	527530000	367810000	197160000	226600000	70815000	213280000	154810000	114620000
Q14CH7	Q14CH7	Alanine--tRNA ligase, mitochondrial	Aars2	18	18	18	28	106.78	0	136.03	2782600000	109	127770000	142960000	91644000	170970000	155300000	157270000	97557000	126380000	103120000	92365000	133850000	170500000	142280000	127960000	97101000	121610000	137310000	158580000	92153000	114220000	95519000	87157000
Q14DQ1	Q14DQ1	Protein FAM219B	Fam219b	1	1	1	8.6	21.006	0	14.919	120090000	14	0	0	0	0	0	0	0	0	0	0	0	0	0	0	0	0	0	0	0	0	0	6775800
Q1HFZ0	Q1HFZ0	tRNA (cytosine(34)-C(5))-methyltransferase	Nsun2	13	13	13	26.9	85.451	0	21.871	739300000	20	0	39764000	0	72330000	117480000	0	0	39907000	0	0	33577000	0	41597000	0	0	0	0	0	0	0	0	0
Q2EMV9	Q2EMV9	Poly [ADP-ribose] polymerase 14	Parp14	9	9	9	5.6	203.8	0	38.062	251910000	14	0	0	0	27356000	28930000	20005000	0	0	0	0	0	0	0	0	0	0	0	0	0	0	59966000	44191000
Q2HXL6	Q2HXL6	ER degradation-enhancing alpha-mannosidase-like protein 3	Edem3	11	11	11	18.5	104.2	0	26.042	714750000	31	33823000	33535000	0	42084000	33599000	37728000	39186000	34352000	51941000	0	46735000	52291000	49691000	0	0	32090000	28298000	0	0	0	34687000	44753000
Q2MV57	Q2MV57	Tectonic-2	Tctn2	2	2	2	4.6	77.11	0.00025349	6.1889	3082300	2	0	0	0	0	0	0	0	0	0	0	0	0	2252900	0	0	0	0	0	0	0	0	0
Q2NL51	Q2NL51	Glycogen synthase kinase-3 alpha	Gsk3a	3	3	3	9	51.66	0.0002553	6.4317	1702200000	11	0	0	0	0	0	0	12332000	14554000	0	0	0	0	0	0	0	0	0	0	0	16413000	26422000	25835000
Q2PZL6	Q2PZL6	Protocadherin Fat 4	Fat4	31	31	31	10.6	540.31	0	146.45	1802900000	57	0	18644000	62808000	187860000	728110000	278820000	38765000	0	33008000	45024000	0	18107000	41321000	33349000	0	0	78920000	22364000	0	0	0	0
Q2TBE6	Q2TBE6	Phosphatidylinositol 4-kinase type 2-alpha	Pi4k2a	34	34	34	76.6	54.257	0	240.88	46725000000	331	2633000000	2660300000	1507400000	2344600000	1279400000	2043400000	2541300000	2275900000	2322000000	2872700000	2450500000	2537200000	2270300000	2450900000	2601600000	3273000000	186730000	1441400000	71259000	1637500000	2201800000	2038200000
Q2TPA8	Q2TPA8	Hydroxysteroid dehydrogenase-like protein 2	Hsdl2	25	25	25	65.7	54.208	0	161.68	11769000000	214	567300000	604080000	313090000	604210000	630850000	595150000	495390000	464380000	326960000	349080000	349190000	463180000	1001600000	722780000	362310000	450230000	474600000	618930000	755410000	460980000	641540000	545160000
Q31125	Q31125	Zinc transporter SLC39A7	Slc39a7	8	8	8	26.1	50.656	0	315.94	22640000000	366	991010000	1290200000	1280700000	1037300000	626000000	1277200000	1401700000	812750000	1374000000	1348800000	1225800000	1294000000	778550000	1137700000	1228600000	870670000	1107700000	1844200000	691480000	711930000	280310000	340700000
Q32MD9	Q32MD9	Cell adhesion molecule-related/down-regulated by oncogenes	Cdon	4	4	4	5.8	135.42	0.0033715	3.3097	54395000	4	0	0	0	0	0	0	0	0	0	0	0	0	0	0	0	0	0	0	0	0	0	4612000
Q32NY4	Q32NY4	Metal transporter CNNM3	Cnnm3	12	12	12	24	76.278	0	28.429	918690000	25	45095000	42447000	0	53032000	39752000	49322000	0	38131000	40186000	0	47681000	45619000	47422000	43717000	41394000	51976000	0	30629000	0	42146000	60366000	61404000
Q33DR3	Q33DR3	Decaprenyl-diphosphate synthase subunit 2	Pdss2	3	3	3	14.2	43.98	0	16.434	528580000	4	55604000	0	0	0	0	0	0	0	0	0	0	0	0	0	0	0	0	0	0	0	0	0
Q3B7Z2;Q5QNQ6	Q3B7Z2	Oxysterol-binding protein 1	Osbp	5	5	5	9.1	88.796	0.00025753	6.7293	244880000	6	0	0	0	0	0	0	0	0	0	25346000	0	0	0	0	32259000	22482000	0	0	0	0	0	0
Q3KNJ2	Q3KNJ2	Non-homologous end-joining factor 1	Nhej1	1	1	1	7.1	32.739	0.00071822	4.614	21522000	2	0	0	0	0	0	0	0	0	0	0	0	0	0	0	0	0	0	0	0	0	0	1444000
Q3KNM2	Q3KNM2	E3 ubiquitin-protein ligase MARCH5	2018-03-05	15	15	15	64.7	31.231	0	181.19	24781000000	398	1098700000	1365800000	660220000	1032200000	634300000	1045200000	1172700000	1298200000	769170000	734050000	1224100000	1230700000	1157300000	1490700000	1090800000	1291200000	713760000	1399700000	386640000	1310200000	1159800000	1007800000
Q62293;Q3T9E4	Q62293;Q3T9E4		Tgtp1	3	3	3	11.3	47.12	0.00025113	5.8711	131220000	4	0	0	0	0	0	0	0	0	0	0	0	0	0	0	0	0	0	0	0	0	58782000	47695000
Q3TA38	Q3TA38	Transmembrane protein 120B	Tmem120b	2	2	2	10.3	40.406	0.00024438	5.1117	414870000	2	0	0	0	0	0	0	0	0	0	0	0	0	0	0	0	0	0	0	0	0	0	37367000
Q3TAA7	Q3TAA7	Serine/threonine-protein kinase 11-interacting protein	Stk11ip	3	3	3	3.6	118	0.0011671	4.1134	48708000	6	0	0	0	0	0	0	0	0	0	0	0	0	0	0	0	0	0	0	0	8476800	0	0
Q3TAE8	Q3TAE8	Dolichyl pyrophosphate Man9GlcNAc2 alpha-1,3-glucosyltransferase	Alg6	3	3	3	5.9	57.873	0.0002702	8.4483	1213400000	15	0	0	0	0	0	0	0	159230000	0	0	0	0	160720000	0	0	0	0	0	0	0	140060000	0
Q3TAS6	Q3TAS6	ER membrane protein complex subunit 10	Emc10	8	8	8	53.1	27.052	0	249.42	12306000000	348	473390000	421550000	689250000	523900000	564160000	480050000	430350000	333110000	408560000	308240000	478000000	472950000	554370000	459440000	567310000	482300000	579750000	520180000	744920000	405350000	294970000	312960000
Q3TB48	Q3TB48	Transmembrane protein 104	Tmem104	3	3	3	7.1	55.838	0.00026817	8.0977	347960000	11	0	0	0	0	0	0	117070000	0	0	87514000	0	0	0	0	0	0	0	0	0	0	0	0
Q3TB82	Q3TB82	Pleckstrin homology domain-containing family F member 1	Plekhf1	5	5	5	26.2	31.157	0	14.147	172940000	7	0	0	0	0	31381000	0	0	0	0	0	0	0	0	0	0	0	0	0	0	0	0	0
Q3TBT3	Q3TBT3	Stimulator of interferon genes protein	Tmem173	17	17	17	63	42.829	0	244.65	15505000000	323	340170000	390890000	137230000	1112300000	708030000	1073900000	777280000	796490000	714650000	611400000	409720000	436310000	995780000	426930000	232790000	288500000	425050000	864830000	336420000	693150000	1252200000	1104000000
Q3TBW2	Q3TBW2	39S ribosomal protein L10, mitochondrial	Mrpl10	4	4	4	29	29.395	0	49.149	448870000	22	25679000	24811000	16700000	11334000	22133000	8730200	0	10726000	19866000	0	0	21416000	34319000	46503000	31166000	30941000	16451000	21910000	0	21118000	0	17950000
Q3TC33	Q3TC33	Coiled-coil domain-containing protein 127	Ccdc127	11	11	11	48.5	30.509	0	55.069	1847900000	73	61863000	75767000	110640000	104400000	126430000	111310000	85422000	81653000	48727000	0	60020000	38336000	56247000	77907000	90970000	88216000	74742000	93940000	62318000	63822000	107250000	66125000
Q3TC72	Q3TC72	Fumarylacetoacetate hydrolase domain-containing protein 2A	Fahd2	8	8	8	49.2	34.69	0	34.044	736280000	24	45935000	44924000	0	53989000	58436000	56354000	0	0	45530000	49422000	0	0	0	69928000	46744000	51999000	64992000	58194000	76367000	0	0	0
Q3TCH7	Q3TCH7	Cullin-4A	Cul4a	12	7	7	21.1	87.752	0	50.101	535410000	25	0	0	0	31529000	24003000	0	0	33851000	34218000	0	0	0	0	46014000	0	0	0	40923000	0	36378000	38634000	51078000
Q3TCN2	Q3TCN2	Putative phospholipase B-like 2;Putative phospholipase B-like 2 28 kDa form;Putative phospholipase B-like 2 40 kDa form;Putative phospholipase B-like 2 15 kDa form	Plbd2	8	8	8	21	66.289	0	28.966	909830000	33	49019000	36857000	0	51662000	39577000	37725000	47360000	46524000	65785000	53703000	41704000	50744000	57642000	46919000	30830000	48468000	0	0	0	0	57412000	45553000
Q3TCT4	Q3TCT4	Ectonucleoside triphosphate diphosphohydrolase 7	Entpd7	6	6	6	13.5	68.973	0	19.361	446100000	33	0	0	0	0	8248700	15945000	24935000	23516000	44583000	38388000	71326000	57971000	20634000	0	16518000	10067000	0	14656000	0	53263000	9730300	6763500
Q3TD49	Q3TD49	Signal peptide peptidase-like 2B	Sppl2b	5	5	5	14.2	63.823	0	33.194	1054500000	13	61520000	0	0	54641000	76152000	66199000	88074000	101360000	60601000	68850000	57447000	64565000	56929000	0	0	46364000	0	0	0	0	55980000	52269000
Q3TDN0	Q3TDN0	Protein dispatched homolog 1	Disp1	4	4	4	4.3	170.13	0	16.979	90003000	6	0	0	0	0	0	0	0	0	0	0	8703100	0	6011600	0	0	0	0	0	0	0	0	8177600
[truncated: 3,264 more rows]

## Sheet: Protein Groups (Log2normalized)
Protein IDs	Majority protein IDs	Protein names	Gene names	Peptides	Razor + unique peptides	Unique peptides	Sequence coverage [%]	Mol. weight [kDa]	Q-value	Score	Intensity	MS/MS count	Log2 Normalized LFQ intensity C57-MSC-1	Log2 Normalized LFQ intensity C57-MSC-2	Log2 Normalized LFQ intensity C57-MSC-3	Log2 Normalized LFQ intensity BALB-MSC-1	Log2 Normalized LFQ intensity BALB-MSC-2	Log2 Normalized LFQ intensity BALB-MSC-3	Log2 Normalized LFQ intensity MDF-1	Log2 Normalized LFQ intensity MDF-2	Log2 Normalized LFQ intensity MEF-1	Log2 Normalized LFQ intensity MEF-2	Log2 Normalized LFQ intensity 3T3-1	Log2 Normalized LFQ intensity 3T3-2	Log2 Normalized LFQ intensity 3T3-3	Log2 Normalized LFQ intensity C57-MSC+LPS-1	Log2 Normalized LFQ intensity C57-MSC+LPS-2	Log2 Normalized LFQ intensity C57-MSC+LPS-3	Log2 Normalized LFQ intensity BALB-MSC+LPS-1	Log2 Normalized LFQ intensity BALB-MSC+LPS-2	Log2 Normalized LFQ intensity BALB-MSC+LPS-3	Log2 Normalized LFQ intensity 3T3+LPS-1	Log2 Normalized LFQ intensity 3T3+LPS-2	Log2 Normalized LFQ intensity 3T3+LPS-3	GOBP name	GOMF name	GOCC name	KEGG name	Pfam	Corum
[truncated: 4,676 more rows]
